# Supplementary material for: Controller-driven vector autoregression model for predicting content popularity in programmable named data networking devices
Source: PeerJ Comput Sci. 2024 Feb 8;10:e1854. doi: 10.7717/peerj-cs.1854 (PMC10909199; doi:10.7717/peerj-cs.1854)
Supplement: Supplemental Information 1 [file peerj-cs-10-1854-s001.xz]

Archive with 1,659 entries (1,484 files):
- ndnSIM-code
- ndnSIM-code/apps
- ndnSIM-code/apps/ndn-app.cpp
- ndnSIM-code/apps/ndn-app.hpp
- ndnSIM-code/apps/ndn-consumer-batches.cpp
- ndnSIM-code/apps/ndn-consumer-batches.hpp
- ndnSIM-code/apps/ndn-consumer-cbr.cpp
- ndnSIM-code/apps/ndn-consumer-cbr.hpp
- ndnSIM-code/apps/ndn-consumer-pcon.cpp
- ndnSIM-code/apps/ndn-consumer-pcon.hpp
- ndnSIM-code/apps/ndn-consumer-window.cpp
- ndnSIM-code/apps/ndn-consumer-window.hpp
- ndnSIM-code/apps/ndn-consumer-zipf-mandelbrot.cpp
- ndnSIM-code/apps/ndn-consumer-zipf-mandelbrot.hpp
- ndnSIM-code/apps/ndn-consumer.hpp
- ndnSIM-code/apps/ndn-consumer.cpp
- ndnSIM-code/apps/ndn-producer.hpp
- ndnSIM-code/apps/ndn-producer.cpp
- ndnSIM-code/examples
- ndnSIM-code/examples/README.md
- ndnSIM-code/examples/graphs
- ndnSIM-code/examples/graphs/drop-graph.R
- ndnSIM-code/examples/graphs/rate-graph.R
- ndnSIM-code/examples/lfid.cpp
- ndnSIM-code/examples/ndn-congestion-alt-topo-plugin.cpp
- ndnSIM-code/examples/ndn-congestion-topo-plugin.cpp
- ndnSIM-code/examples/ndn-csma.cpp
- ndnSIM-code/examples/ndn-custom-apps.cpp
- ndnSIM-code/examples/ndn-custom-apps
- ndnSIM-code/examples/ndn-custom-apps/custom-app.cpp
- ndnSIM-code/examples/ndn-custom-apps/custom-app.hpp
- ndnSIM-code/examples/ndn-custom-apps/hijacker.cpp
- ndnSIM-code/examples/ndn-custom-apps/hijacker.hpp
- ndnSIM-code/examples/ndn-cxx-simple.cpp
- ndnSIM-code/examples/ndn-cxx-simple
- ndnSIM-code/examples/ndn-cxx-simple/real-app-starter.hpp
- ndnSIM-code/examples/ndn-cxx-simple/real-app.hpp
- ndnSIM-code/examples/ndn-different-strategy-per-prefix.cpp
- ndnSIM-code/examples/ndn-grid-multiple-strategies.cpp
- ndnSIM-code/examples/ndn-grid-topo-plugin-loss.cpp
- ndnSIM-code/examples/ndn-grid-topo-plugin-red-queues.cpp
- ndnSIM-code/examples/ndn-grid-topo-plugin.cpp
- ndnSIM-code/examples/ndn-cs-network.cpp
- ndnSIM-code/examples/ndn-grid.py
- ndnSIM-code/examples/ndn-load-balancer.cpp
- ndnSIM-code/examples/ndn-load-balancer
- ndnSIM-code/examples/ndn-load-balancer/random-load-balancer-strategy.cpp
- ndnSIM-code/examples/ndn-load-balancer/random-load-balancer-strategy.hpp
- ndnSIM-code/examples/ndn-simple-for-nrt-helper.cpp
- ndnSIM-code/examples/ndn-simple-for-nrt-helper
- ndnSIM-code/examples/ndn-simple-for-nrt-helper/requester-app.cpp
- ndnSIM-code/examples/ndn-simple-mpi.cpp
- ndnSIM-code/examples/ndn-simple-wifi.cpp
- ndnSIM-code/examples/ndn-simple-with-content-freshness.cpp
- ndnSIM-code/examples/ndn-simple-with-content-freshness
- ndnSIM-code/examples/ndn-simple-with-content-freshness/one-interest-requester.cpp
- ndnSIM-code/examples/ndn-simple-with-content-freshness/one-interest-requester.hpp
- ndnSIM-code/examples/ndn-simple-with-link-failure.cpp
- ndnSIM-code/examples/ndn-simple-with-pcap.cpp
- ndnSIM-code/examples/ndn-simple.py
- ndnSIM-code/examples/ndn-tree-app-delay-tracer.cpp
- ndnSIM-code/examples/ndn-tree-cs-tracers.cpp
- ndnSIM-code/examples/ndn-tree-tracers.cpp
- ndnSIM-code/examples/ndn-tree-with-l2tracer.cpp
- ndnSIM-code/examples/ndn-triangle-calculate-routes.cpp
- ndnSIM-code/examples/ndn-zipf-mandelbrot.cpp
- ndnSIM-code/examples/topologies
- ndnSIM-code/examples/topologies/topo-11-node-two-bottlenecks.txt
- ndnSIM-code/examples/topologies/topo-6-node.txt
- ndnSIM-code/examples/topologies/topo-abilene.txt
- ndnSIM-code/examples/topologies/topo-grid-3x3-loss.txt
- ndnSIM-code/examples/topologies/topo-grid-3x3-red-queues.txt
- ndnSIM-code/examples/topologies/topo-grid-3x3.txt
- ndnSIM-code/examples/topologies/topo-grid.txt
- ndnSIM-code/examples/topologies/topo-load-balancer.txt
- ndnSIM-code/examples/topologies/topo-tree-25-node.txt
- ndnSIM-code/examples/topologies/topo-tree.txt
- ndnSIM-code/examples/wscript
- ndnSIM-code/examples/ndn-simple.cpp
- ndnSIM-code/ndn-cxx
- ndnSIM-code/ndn-cxx/data.cpp
- ndnSIM-code/ndn-cxx/data.hpp
- ndnSIM-code/ndn-cxx/detail
- ndnSIM-code/ndn-cxx/detail/README.md
- ndnSIM-code/ndn-cxx/detail/asio-fwd.hpp
- ndnSIM-code/ndn-cxx/detail/cancel-handle.cpp
- ndnSIM-code/ndn-cxx/detail/cancel-handle.hpp
- ndnSIM-code/ndn-cxx/detail/cf-releaser-osx.hpp
- ndnSIM-code/ndn-cxx/detail/cf-string-osx.cpp
- ndnSIM-code/ndn-cxx/detail/cf-string-osx.hpp
- ndnSIM-code/ndn-cxx/detail/common.hpp
- ndnSIM-code/ndn-cxx/detail/nonstd
- ndnSIM-code/ndn-cxx/detail/nonstd/any-lite.hpp
- ndnSIM-code/ndn-cxx/detail/nonstd/optional-lite.hpp
- ndnSIM-code/ndn-cxx/detail/nonstd/scope-lite.hpp
- ndnSIM-code/ndn-cxx/detail/nonstd/span-lite.hpp
- ndnSIM-code/ndn-cxx/detail/nonstd/variant-lite.hpp
- ndnSIM-code/ndn-cxx/detail/packet-base.cpp
- ndnSIM-code/ndn-cxx/detail/packet-base.hpp
- ndnSIM-code/ndn-cxx/detail/tag-host.hpp
- ndnSIM-code/ndn-cxx/encoding
- ndnSIM-code/ndn-cxx/encoding/block-helpers.cpp
- ndnSIM-code/ndn-cxx/encoding/block-helpers.hpp
- ndnSIM-code/ndn-cxx/encoding/block.cpp
- ndnSIM-code/ndn-cxx/encoding/block.hpp
- ndnSIM-code/ndn-cxx/encoding/buffer-stream.cpp
- ndnSIM-code/ndn-cxx/encoding/buffer-stream.hpp
- ndnSIM-code/ndn-cxx/encoding/buffer.cpp
- ndnSIM-code/ndn-cxx/encoding/buffer.hpp
- ndnSIM-code/ndn-cxx/encoding/encoder.cpp
- ndnSIM-code/ndn-cxx/encoding/encoder.hpp
- ndnSIM-code/ndn-cxx/encoding/encoding-buffer-fwd.hpp
- ndnSIM-code/ndn-cxx/encoding/encoding-buffer.hpp
- ndnSIM-code/ndn-cxx/encoding/estimator.hpp
- ndnSIM-code/ndn-cxx/encoding/nfd-constants.cpp
- ndnSIM-code/ndn-cxx/encoding/nfd-constants.hpp
- ndnSIM-code/ndn-cxx/encoding/tlv-nfd.hpp
- ndnSIM-code/ndn-cxx/encoding/tlv-security.hpp
- ndnSIM-code/ndn-cxx/encoding/tlv.cpp
- ndnSIM-code/ndn-cxx/encoding/tlv.hpp
- ndnSIM-code/ndn-cxx/face.cpp
- ndnSIM-code/ndn-cxx/face.hpp
- ndnSIM-code/ndn-cxx/impl
- ndnSIM-code/ndn-cxx/impl/README.md
- ndnSIM-code/ndn-cxx/impl/common-pch.hpp
- ndnSIM-code/ndn-cxx/impl/face-impl.hpp
- ndnSIM-code/ndn-cxx/impl/interest-filter-record.hpp
- ndnSIM-code/ndn-cxx/impl/lp-field-tag.hpp
- ndnSIM-code/ndn-cxx/impl/name-component-types.hpp
- ndnSIM-code/ndn-cxx/impl/pending-interest.hpp
- ndnSIM-code/ndn-cxx/impl/record-container.hpp
- ndnSIM-code/ndn-cxx/impl/registered-prefix.hpp
- ndnSIM-code/ndn-cxx/ims
- ndnSIM-code/ndn-cxx/ims/in-memory-storage-entry.cpp
- ndnSIM-code/ndn-cxx/ims/in-memory-storage-entry.hpp
- ndnSIM-code/ndn-cxx/ims/in-memory-storage-fifo.cpp
- ndnSIM-code/ndn-cxx/ims/in-memory-storage-fifo.hpp
- ndnSIM-code/ndn-cxx/ims/in-memory-storage-lfu.cpp
- ndnSIM-code/ndn-cxx/ims/in-memory-storage-lfu.hpp
- ndnSIM-code/ndn-cxx/ims/in-memory-storage-lru.cpp
- ndnSIM-code/ndn-cxx/ims/in-memory-storage-lru.hpp
- ndnSIM-code/ndn-cxx/ims/in-memory-storage-persistent.cpp
- ndnSIM-code/ndn-cxx/ims/in-memory-storage-persistent.hpp
- ndnSIM-code/ndn-cxx/ims/in-memory-storage.cpp
- ndnSIM-code/ndn-cxx/ims/in-memory-storage.hpp
- ndnSIM-code/ndn-cxx/interest-filter.cpp
- ndnSIM-code/ndn-cxx/interest-filter.hpp
- ndnSIM-code/ndn-cxx/key-locator.cpp
- ndnSIM-code/ndn-cxx/key-locator.hpp
- ndnSIM-code/ndn-cxx/link.cpp
- ndnSIM-code/ndn-cxx/link.hpp
- ndnSIM-code/ndn-cxx/lp
- ndnSIM-code/ndn-cxx/lp/cache-policy.cpp
- ndnSIM-code/ndn-cxx/lp/cache-policy.hpp
- ndnSIM-code/ndn-cxx/lp/empty-value.hpp
- ndnSIM-code/ndn-cxx/lp/field-decl.hpp
- ndnSIM-code/ndn-cxx/lp/field.hpp
- ndnSIM-code/ndn-cxx/lp/fields.hpp
- ndnSIM-code/ndn-cxx/lp/geo-tag.cpp
- ndnSIM-code/ndn-cxx/lp/geo-tag.hpp
- ndnSIM-code/ndn-cxx/lp/nack-header.cpp
- ndnSIM-code/ndn-cxx/lp/nack-header.hpp
- ndnSIM-code/ndn-cxx/lp/nack.cpp
- ndnSIM-code/ndn-cxx/lp/nack.hpp
- ndnSIM-code/ndn-cxx/lp/packet.cpp
- ndnSIM-code/ndn-cxx/lp/packet.hpp
- ndnSIM-code/ndn-cxx/lp/pit-token.cpp
- ndnSIM-code/ndn-cxx/lp/pit-token.hpp
- ndnSIM-code/ndn-cxx/lp/prefix-announcement-header.cpp
- ndnSIM-code/ndn-cxx/lp/prefix-announcement-header.hpp
- ndnSIM-code/ndn-cxx/lp/sequence.hpp
- ndnSIM-code/ndn-cxx/lp/tags.hpp
- ndnSIM-code/ndn-cxx/lp/tlv.hpp
- ndnSIM-code/ndn-cxx/meta-info.cpp
- ndnSIM-code/ndn-cxx/meta-info.hpp
- ndnSIM-code/ndn-cxx/metadata-object.cpp
- ndnSIM-code/ndn-cxx/metadata-object.hpp
- ndnSIM-code/ndn-cxx/mgmt
- ndnSIM-code/ndn-cxx/mgmt/control-parameters.hpp
- ndnSIM-code/ndn-cxx/mgmt/control-response.cpp
- ndnSIM-code/ndn-cxx/mgmt/control-response.hpp
- ndnSIM-code/ndn-cxx/mgmt/dispatcher.cpp
- ndnSIM-code/ndn-cxx/mgmt/dispatcher.hpp
- ndnSIM-code/ndn-cxx/mgmt/nfd
- ndnSIM-code/ndn-cxx/mgmt/nfd/channel-status.cpp
- ndnSIM-code/ndn-cxx/mgmt/nfd/channel-status.hpp
- ndnSIM-code/ndn-cxx/mgmt/nfd/command-options.cpp
- ndnSIM-code/ndn-cxx/mgmt/nfd/command-options.hpp
- ndnSIM-code/ndn-cxx/mgmt/nfd/control-command.cpp
- ndnSIM-code/ndn-cxx/mgmt/nfd/control-command.hpp
- ndnSIM-code/ndn-cxx/mgmt/nfd/control-parameters.cpp
- ndnSIM-code/ndn-cxx/mgmt/nfd/control-parameters.hpp
- ndnSIM-code/ndn-cxx/mgmt/nfd/control-response.hpp
- ndnSIM-code/ndn-cxx/mgmt/nfd/controller.cpp
- ndnSIM-code/ndn-cxx/mgmt/nfd/controller.hpp
- ndnSIM-code/ndn-cxx/mgmt/nfd/cs-info.cpp
- ndnSIM-code/ndn-cxx/mgmt/nfd/cs-info.hpp
- ndnSIM-code/ndn-cxx/mgmt/nfd/face-event-notification.cpp
- ndnSIM-code/ndn-cxx/mgmt/nfd/face-event-notification.hpp
- ndnSIM-code/ndn-cxx/mgmt/nfd/face-monitor.cpp
- ndnSIM-code/ndn-cxx/mgmt/nfd/face-monitor.hpp
- ndnSIM-code/ndn-cxx/mgmt/nfd/face-query-filter.cpp
- ndnSIM-code/ndn-cxx/mgmt/nfd/face-query-filter.hpp
- ndnSIM-code/ndn-cxx/mgmt/nfd/face-status.cpp
- ndnSIM-code/ndn-cxx/mgmt/nfd/face-status.hpp
- ndnSIM-code/ndn-cxx/mgmt/nfd/face-traits.hpp
- ndnSIM-code/ndn-cxx/mgmt/nfd/fib-entry.cpp
- ndnSIM-code/ndn-cxx/mgmt/nfd/fib-entry.hpp
- ndnSIM-code/ndn-cxx/mgmt/nfd/forwarder-status.cpp
- ndnSIM-code/ndn-cxx/mgmt/nfd/forwarder-status.hpp
- ndnSIM-code/ndn-cxx/mgmt/nfd/rib-entry.cpp
- ndnSIM-code/ndn-cxx/mgmt/nfd/rib-entry.hpp
- ndnSIM-code/ndn-cxx/mgmt/nfd/route-flags-traits.hpp
- ndnSIM-code/ndn-cxx/mgmt/nfd/status-dataset.cpp
- ndnSIM-code/ndn-cxx/mgmt/nfd/status-dataset.hpp
- ndnSIM-code/ndn-cxx/mgmt/nfd/strategy-choice.cpp
- ndnSIM-code/ndn-cxx/mgmt/nfd/strategy-choice.hpp
- ndnSIM-code/ndn-cxx/mgmt/status-dataset-context.cpp
- ndnSIM-code/ndn-cxx/mgmt/status-dataset-context.hpp
- ndnSIM-code/ndn-cxx/name-component.cpp
- ndnSIM-code/ndn-cxx/name-component.hpp
- ndnSIM-code/ndn-cxx/net
- ndnSIM-code/ndn-cxx/net/ethernet.cpp
- ndnSIM-code/ndn-cxx/net/ethernet.hpp
- ndnSIM-code/ndn-cxx/net/face-uri.cpp
- ndnSIM-code/ndn-cxx/net/face-uri.hpp
- ndnSIM-code/ndn-cxx/net/impl
- ndnSIM-code/ndn-cxx/net/impl/link-type-helper-osx.mm
- ndnSIM-code/ndn-cxx/net/impl/link-type-helper.cpp
- ndnSIM-code/ndn-cxx/net/impl/link-type-helper.hpp
- ndnSIM-code/ndn-cxx/net/impl/linux-if-constants.cpp
- ndnSIM-code/ndn-cxx/net/impl/linux-if-constants.hpp
- ndnSIM-code/ndn-cxx/net/impl/netlink-message.hpp
- ndnSIM-code/ndn-cxx/net/impl/netlink-socket.cpp
- ndnSIM-code/ndn-cxx/net/impl/netlink-socket.hpp
- ndnSIM-code/ndn-cxx/net/impl/network-monitor-impl-netlink.cpp
- ndnSIM-code/ndn-cxx/net/impl/network-monitor-impl-netlink.hpp
- ndnSIM-code/ndn-cxx/net/impl/network-monitor-impl-noop.hpp
- ndnSIM-code/ndn-cxx/net/impl/network-monitor-impl-osx.cpp
- ndnSIM-code/ndn-cxx/net/impl/network-monitor-impl-osx.hpp
- ndnSIM-code/ndn-cxx/net/network-address.cpp
- ndnSIM-code/ndn-cxx/net/network-address.hpp
- ndnSIM-code/ndn-cxx/net/network-interface.cpp
- ndnSIM-code/ndn-cxx/net/network-interface.hpp
- ndnSIM-code/ndn-cxx/net/network-monitor-stub.cpp
- ndnSIM-code/ndn-cxx/net/network-monitor-stub.hpp
- ndnSIM-code/ndn-cxx/net/network-monitor.cpp
- ndnSIM-code/ndn-cxx/net/network-monitor.hpp
- ndnSIM-code/ndn-cxx/prefix-announcement.cpp
- ndnSIM-code/ndn-cxx/prefix-announcement.hpp
- ndnSIM-code/ndn-cxx/security
- ndnSIM-code/ndn-cxx/security/additional-description.cpp
- ndnSIM-code/ndn-cxx/security/additional-description.hpp
- ndnSIM-code/ndn-cxx/security/certificate-bundle-fetcher.cpp
- ndnSIM-code/ndn-cxx/security/certificate-bundle-fetcher.hpp
- ndnSIM-code/ndn-cxx/security/certificate-cache.cpp
- ndnSIM-code/ndn-cxx/security/certificate-cache.hpp
- ndnSIM-code/ndn-cxx/security/certificate-fetcher-direct-fetch.cpp
- ndnSIM-code/ndn-cxx/security/certificate-fetcher-direct-fetch.hpp
- ndnSIM-code/ndn-cxx/security/certificate-fetcher-from-network.cpp
- ndnSIM-code/ndn-cxx/security/certificate-fetcher-from-network.hpp
- ndnSIM-code/ndn-cxx/security/certificate-fetcher-offline.cpp
- ndnSIM-code/ndn-cxx/security/certificate-fetcher-offline.hpp
- ndnSIM-code/ndn-cxx/security/certificate-fetcher.cpp
- ndnSIM-code/ndn-cxx/security/certificate-fetcher.hpp
- ndnSIM-code/ndn-cxx/security/certificate-request.hpp
- ndnSIM-code/ndn-cxx/security/certificate-storage.cpp
- ndnSIM-code/ndn-cxx/security/certificate-storage.hpp
- ndnSIM-code/ndn-cxx/security/certificate.cpp
- ndnSIM-code/ndn-cxx/security/certificate.hpp
- ndnSIM-code/ndn-cxx/security/detail
- ndnSIM-code/ndn-cxx/security/detail/certificate-bundle-decoder.cpp
- ndnSIM-code/ndn-cxx/security/detail/certificate-bundle-decoder.hpp
- ndnSIM-code/ndn-cxx/security/impl
- ndnSIM-code/ndn-cxx/security/impl/openssl-helper.cpp
- ndnSIM-code/ndn-cxx/security/impl/openssl-helper.hpp
- ndnSIM-code/ndn-cxx/security/impl/openssl.hpp
- ndnSIM-code/ndn-cxx/security/interest-signer.cpp
- ndnSIM-code/ndn-cxx/security/interest-signer.hpp
- ndnSIM-code/ndn-cxx/security/key-chain.cpp
- ndnSIM-code/ndn-cxx/security/key-chain.hpp
- ndnSIM-code/ndn-cxx/security/key-params.cpp
- ndnSIM-code/ndn-cxx/security/key-params.hpp
- ndnSIM-code/ndn-cxx/security/pib
- ndnSIM-code/ndn-cxx/security/pib/certificate-container.cpp
- ndnSIM-code/ndn-cxx/security/pib/certificate-container.hpp
- ndnSIM-code/ndn-cxx/security/pib/identity-container.cpp
- ndnSIM-code/ndn-cxx/security/pib/identity-container.hpp
- ndnSIM-code/ndn-cxx/security/pib/identity.cpp
- ndnSIM-code/ndn-cxx/security/pib/identity.hpp
- ndnSIM-code/ndn-cxx/security/pib/impl
- ndnSIM-code/ndn-cxx/security/pib/impl/identity-impl.cpp
- ndnSIM-code/ndn-cxx/security/pib/impl/identity-impl.hpp
- ndnSIM-code/ndn-cxx/security/pib/impl/key-impl.cpp
- ndnSIM-code/ndn-cxx/security/pib/impl/key-impl.hpp
- ndnSIM-code/ndn-cxx/security/pib/impl/pib-memory.cpp
- ndnSIM-code/ndn-cxx/security/pib/impl/pib-memory.hpp
- ndnSIM-code/ndn-cxx/security/pib/impl/pib-sqlite3.cpp
- ndnSIM-code/ndn-cxx/security/pib/impl/pib-sqlite3.hpp
- ndnSIM-code/ndn-cxx/security/pib/key-container.cpp
[truncated: 1,359 more entries]
