# Supplementary material for: Controller-driven vector autoregression model for predicting content popularity in programmable named data networking devices
Source: PeerJ Comput Sci. 2024 Feb 8;10:e1854. doi: 10.7717/peerj-cs.1854 (PMC10909199; doi:10.7717/peerj-cs.1854)
Supplement: Supplemental Information 1 [file peerj-cs-10-1854-s001.xz › ndnSIM-code/apps/ndn-consumer.hpp]

/* -*- Mode:C++; c-file-style:"gnu"; indent-tabs-mode:nil; -*- */
/**
 * Copyright (c) 2011-2015  Regents of the University of California.
 *
 * This file is part of ndnSIM. See AUTHORS for complete list of ndnSIM authors and
 * contributors.
 *
 * ndnSIM is free software: you can redistribute it and/or modify it under the terms
 * of the GNU General Public License as published by the Free Software Foundation,
 * either version 3 of the License, or (at your option) any later version.
 *
 * ndnSIM is distributed in the hope that it will be useful, but WITHOUT ANY WARRANTY;
 * without even the implied warranty of MERCHANTABILITY or FITNESS FOR A PARTICULAR
 * PURPOSE.  See the GNU General Public License for more details.
 *
 * You should have received a copy of the GNU General Public License along with
 * ndnSIM, e.g., in COPYING.md file.  If not, see <http://www.gnu.org/licenses/>.
 **/

#ifndef NDN_CONSUMER_H
#define NDN_CONSUMER_H

#include "ns3/ndnSIM/model/ndn-common.hpp"

#include "ndn-app.hpp"

#include "ns3/random-variable-stream.h"
#include "ns3/nstime.h"
#include "ns3/data-rate.h"

#include "ns3/ndnSIM/model/ndn-common.hpp"
#include "ns3/ndnSIM/utils/ndn-rtt-estimator.hpp"

#include <set>
#include <map>

#include <boost/multi_index_container.hpp>
#include <boost/multi_index/tag.hpp>
#include <boost/multi_index/ordered_index.hpp>
#include <boost/multi_index/member.hpp>

struct InterestInfo {
std::string name;
std::string nonce;
};

namespace ns3 {
namespace ndn {

/**
 * @ingroup ndn-apps
 * \brief NDN application for sending out Interest packets
 */
class Consumer : public App {
 
 public:
  static TypeId
  GetTypeId();
  /**
   * \brief Default constructor
   * Sets up randomizer function and packet sequence number
   */
  Consumer();
  virtual ~Consumer(){};

  // From App
  virtual void
  OnData(shared_ptr<const Data> contentObject);

  // From App
  virtual void
  OnNack(shared_ptr<const lp::Nack> nack);

  /**
   * @brief Timeout event
   * @param sequenceNumber time outed sequence number
   */
  virtual void
  OnTimeout(uint32_t sequenceNumber);

  /**
   * @brief Actually send packet
   */
  void
  SendPacket();
  
 
  std::vector<std::string> firststrings = {"Example/data/", "Prefix/component/", "Encoding/Block/" , "Helper/consumer/", "Name/data/", "Component/digest", "Data/component/",
                                      "Interest/nonce/", "Table/csEntry/", "Fw/farwarding/" };
                                      
  std::vector<std::string> secondstrings = {"Example/data/", "Utils/core", "Encoding/Block/" , "Entry/ndncxx", "Name/data/", "Digest/nonce", "Data/component/",
                                      "Data/decode", "Graph/topo", "Schedule/Time/" };
  
  std::vector<std::string> thirdstrings = {"OnInterest/Prefix", "Utils/core", "Signed/Block/" , "Helper/consumer/", "Name/data/", "Digest/nonce", "Data/component/",
                                      "Freshness/Data", "Example/grid", "Fw/farwarding/" };
  
  std::vector<std::string> Fourthstrings = {"OnInterest/Prefix", "Utils/core", "Common/model" , "Helper/consumer/", "Name/data/", "Data/wire", "Data/component/",
                                       "Freshness/Data", "Example/grid", "Fw/farwarding/" };         
                                       
  std::vector<std::string> Fivestrings = {"Example/grid", "Utils/core", "Common/model" , "Helper/Producer/", "Name/data/", "Digest/nonce", "Data/component/",
                                       "Freshness/Data", "Example/network", "Fw/farwarding/" };   
                                       
  std::vector<std::string> Sixstrings = {"Example/data/", "Prefix/component/", "Encoding/Block/" , "Helper/consumer/", "Name/seq/", "Component/digest", "Data/component/",
                                      "Data/nonce/", "Table/csEntry/", "Fw/farwarding/" };        
  
  std::vector<std::string> Seventhstrings = {"Example/data/", "Prefix/component/", "Encoding/Block/" , "Helper/consumer/", "Name/seq/", "Component/digest", "Data/component/",
                                      "Signature/Key", "Table/csEntry/", "nfd/farwarding/" };                                                            
                                     
  std::vector<std::string> Eightstrings = {"Example/data/", "Prefix/component/", "Daemon/Pit" , "Fw/Fib", "Name/seq/", "Component/digest", "Data/component/",
                                      "Signature/Key", "Table/csEntry/", "nfd/table" };  
                                      
  std::vector<std::string> Ninthstrings = {"Example/data/", "Utils/core", "Encoding/Block/" , "ndncxx/Hierarchical", "Name/data/", "Digest/nonce", "Data/component/",
                                      "Tree/structure", "Graph/topo", "Schedule/Time/" };                                    
  
  std::vector<std::string> Tenstrings = {"Data/wire", "Utils/core", "Common/model" , "Helper/Producer/", "Name/data/", "Digest/nonce", "Data/component/",
                                       "Freshness/Data", "Tests/Graph", "Fw/farwarding/" };   
  
  uint32_t seqNumber;
  
  /**
   * @brief An event that is fired just before an Interest packet is actually send out (send is
   *inevitable)
   *
   * The reason for "before" even is that in certain cases (when it is possible to satisfy from the
   *local cache),
   * the send call will immediately return data, and if "after" even was used, this after would be
   *called after
   * all processing of incoming data, potentially producing unexpected results.
   */
  virtual void
  WillSendOutInterest(uint32_t sequenceNumber);

public:
  typedef void (*LastRetransmittedInterestDataDelayCallback)(Ptr<App> app, uint32_t seqno, Time delay, int32_t hopCount);
  typedef void (*FirstInterestDataDelayCallback)(Ptr<App> app, uint32_t seqno, Time delay, uint32_t retxCount, int32_t hopCount);
  
  std::set<std::string> generatedPacketNames;
  size_t maxPacketNameLength = 0;
  std::string randomPrefix;
  std::vector<std::string> generatedPackets;
  std::map<std::string, int> packetCounts;
  std::map<std::string, double> packetPopularity;
  std::vector<std::string> *currentIntervalStrings;
  double newPopularity;

/*void 
 appendNonce(shared_ptr<Name>& nameWithSequence);*/

protected:
  // from App
  virtual void
  StartApplication();

  virtual void
  StopApplication();

  /**
   * \brief Constructs the Interest packet and sends it using a callback to the underlying NDN
   * protocol
   */
  virtual void
  ScheduleNextPacket() = 0;

  /**
   * \brief Checks if the packet need to be retransmitted becuase of retransmission timer expiration
   */
  void
  CheckRetxTimeout();

  /**
   * \brief Modifies the frequency of checking the retransmission timeouts
   * \param retxTimer Timeout defining how frequent retransmission timeouts should be checked
   */
  void
  SetRetxTimer(Time retxTimer);

  /**
   * \brief Returns the frequency of checking the retransmission timeouts
   * \return Timeout defining how frequent retransmission timeouts should be checked
   */
  Time
  GetRetxTimer() const;
  
  private:
    bool FirstInterval = true;
    bool secondInterval = false;
    bool thirdInterval = false;
    bool fourInterval = false;
    bool fiveInterval = false;

protected:
  Ptr<UniformRandomVariable> m_rand; ///< @brief nonce generator

  uint32_t m_seq;      ///< @brief currently requested sequence number
  uint32_t m_seqMax;   ///< @brief maximum number of sequence number
  EventId m_sendEvent; ///< @brief EventId of pending "send packet" event
  Time m_retxTimer;    ///< @brief Currently estimated retransmission timer
  EventId m_retxEvent; ///< @brief Event to check whether or not retransmission should be performed

  Ptr<RttEstimator> m_rtt; ///< @brief RTT estimator

  Time m_offTime;          ///< \brief Time interval between packets
  Name m_interestName;     ///< \brief NDN Name of the Interest (use Name)
  Time m_interestLifeTime; ///< \brief LifeTime for interest packet

  /// @cond include_hidden
  /**
   * \struct This struct contains sequence numbers of packets to be retransmitted
   */
  struct RetxSeqsContainer : public std::set<uint32_t> {
  };

  RetxSeqsContainer m_retxSeqs; ///< \brief ordered set of sequence numbers to be retransmitted

  /**
   * \struct This struct contains a pair of packet sequence number and its timeout
   */
  struct SeqTimeout {
    SeqTimeout(uint32_t _seq, Time _time)
      : seq(_seq)
      , time(_time)
    {
    }

    uint32_t seq;
    Time time;
  };
  /// @endcond

  /// @cond include_hidden
  class i_seq {
  };
  class i_timestamp {
  };
  /// @endcond

  /// @cond include_hidden
  /**
   * \struct This struct contains a multi-index for the set of SeqTimeout structs
   */
  struct SeqTimeoutsContainer
    : public boost::multi_index::
        multi_index_container<SeqTimeout,
                              boost::multi_index::
                                indexed_by<boost::multi_index::
                                             ordered_unique<boost::multi_index::tag<i_seq>,
                                                            boost::multi_index::
                                                              member<SeqTimeout, uint32_t,
                                                                     &SeqTimeout::seq>>,
                                           boost::multi_index::
                                             ordered_non_unique<boost::multi_index::
                                                                  tag<i_timestamp>,
                                                                boost::multi_index::
                                                                  member<SeqTimeout, Time,
                                                                         &SeqTimeout::time>>>> {
  };

  SeqTimeoutsContainer m_seqTimeouts; ///< \brief multi-index for the set of SeqTimeout structs

  SeqTimeoutsContainer m_seqLastDelay;
  SeqTimeoutsContainer m_seqFullDelay;
  std::map<uint32_t, uint32_t> m_seqRetxCounts;

  TracedCallback<Ptr<App> /* app */, uint32_t /* seqno */, Time /* delay */, int32_t /*hop count*/>
    m_lastRetransmittedInterestDataDelay;
  TracedCallback<Ptr<App> /* app */, uint32_t /* seqno */, Time /* delay */,
                 uint32_t /*retx count*/, int32_t /*hop count*/> m_firstInterestDataDelay;

  /// @endcond
};

class MyConsumer : public Consumer {
public:
  MyConsumer() : Consumer() {}
  
  virtual void ScheduleNextPacket() {
    // Your implementation for scheduling the next packet goes here
  }
};

} // namespace ndn
} // namespace ns3

#endif
