# Supplementary material for: Controller-driven vector autoregression model for predicting content popularity in programmable named data networking devices
Source: PeerJ Comput Sci. 2024 Feb 8;10:e1854. doi: 10.7717/peerj-cs.1854 (PMC10909199; doi:10.7717/peerj-cs.1854)
Supplement: Supplemental Information 1 [file peerj-cs-10-1854-s001.xz › ndnSIM-code/apps/ndn-consumer.cpp]

/* -*- Mode:C++; c-file-style:"gnu"; indent-tabs-mode:nil; -*- */
/**
 * Copyright (c) 2011-2015  Regents of the University of California.
 *
 * This file is part of ndnSIM. See AUTHORS for complete list of ndnSIM authors and
 * contributors.
 *
 * ndnSIM is free software: you can redistribute it and/or modify it under the terms
 * of the GNU General Public License as published by the Free Software Foundation,
 * either version 3 of the License, or (at your option) any later version.
 *
 * ndnSIM is distributed in the hope that it will be useful, but WITHOUT ANY WARRANTY;
 * without even the implied warranty of MERCHANTABILITY or FITNESS FOR A PARTICULAR
 * PURPOSE.  See the GNU General Public License for more details.
 *
 * You should have received a copy of the GNU General Public License along with
 * ndnSIM, e.g., in COPYING.md file.  If not, see <http://www.gnu.org/licenses/>.
 **/

#include "ndn-consumer.hpp"
#include "ns3/ptr.h"
#include "ns3/log.h"
#include "ns3/simulator.h"
#include "ns3/packet.h"
#include "ns3/callback.h"
#include "ns3/string.h"
#include "ns3/boolean.h"
#include "ns3/uinteger.h"
#include "ns3/integer.h"
#include "ns3/double.h"
#include "ndn-cxx/interest.hpp"

#include "utils/ndn-ns3-packet-tag.hpp"
#include "utils/ndn-rtt-mean-deviation.hpp"

#include <ndn-cxx/lp/tags.hpp>

#include <boost/lexical_cast.hpp>
#include <boost/ref.hpp>

NS_LOG_COMPONENT_DEFINE("ndn.Consumer");

namespace ns3 {
namespace ndn {

NS_OBJECT_ENSURE_REGISTERED(Consumer);

TypeId
Consumer::GetTypeId(void)
{
  static TypeId tid =
    TypeId("ns3::ndn::Consumer")
      .SetGroupName("Ndn")
      .SetParent<App>()
      .AddAttribute("StartSeq", "Initial sequence number", IntegerValue(0),
                    MakeIntegerAccessor(&Consumer::m_seq), MakeIntegerChecker<int32_t>())
                    
      .AddAttribute("Prefix", "Name of the Interest", StringValue("/"),
                    MakeNameAccessor(&Consumer::m_interestName), MakeNameChecker())
      .AddAttribute("LifeTime", "LifeTime for interest packet", StringValue("2s"),
                    MakeTimeAccessor(&Consumer::m_interestLifeTime), MakeTimeChecker())

      .AddAttribute("RetxTimer",
                    "Timeout defining how frequent retransmission timeouts should be checked",
                    StringValue("50ms"),
                    MakeTimeAccessor(&Consumer::GetRetxTimer, &Consumer::SetRetxTimer),
                    MakeTimeChecker())

      .AddTraceSource("LastRetransmittedInterestDataDelay",
                      "Delay between last retransmitted Interest and received Data",
                      MakeTraceSourceAccessor(&Consumer::m_lastRetransmittedInterestDataDelay),
                      "ns3::ndn::Consumer::LastRetransmittedInterestDataDelayCallback")

      .AddTraceSource("FirstInterestDataDelay",
                      "Delay between first transmitted Interest and received Data",
                      MakeTraceSourceAccessor(&Consumer::m_firstInterestDataDelay),
                      "ns3::ndn::Consumer::FirstInterestDataDelayCallback");

  return tid;
}

Consumer::Consumer()
  : m_rand(CreateObject<UniformRandomVariable>())
  , m_seq(0)
  , m_seqMax(0) 
   // don't request anything
{
  NS_LOG_FUNCTION_NOARGS();

  m_rtt = CreateObject<RttMeanDeviation>();
}

void
Consumer::SetRetxTimer(Time retxTimer)
{
  m_retxTimer = retxTimer;
  if (m_retxEvent.IsRunning()) {
    // m_retxEvent.Cancel (); // cancel any scheduled cleanup events
    Simulator::Remove(m_retxEvent); // slower, but better for memory
  }

  // schedule even with new timeout
  m_retxEvent = Simulator::Schedule(m_retxTimer, &Consumer::CheckRetxTimeout, this);
}

Time
Consumer::GetRetxTimer() const
{
  return m_retxTimer;
}

void
Consumer::CheckRetxTimeout()
{
  Time now = Simulator::Now();

  Time rto = m_rtt->RetransmitTimeout();
  // NS_LOG_DEBUG ("Current RTO: " << rto.ToDouble (Time::S) << "s");

  while (!m_seqTimeouts.empty()) {
    SeqTimeoutsContainer::index<i_timestamp>::type::iterator entry =
      m_seqTimeouts.get<i_timestamp>().begin();
    if (entry->time + rto <= now) // timeout expired?
    {
      uint32_t seqNo = entry->seq;
      m_seqTimeouts.get<i_timestamp>().erase(entry);
      OnTimeout(seqNo);
    }
    else
      break; // nothing else to do. All later packets need not be retransmitted
  }

  m_retxEvent = Simulator::Schedule(m_retxTimer, &Consumer::CheckRetxTimeout, this);
}

// Application Methods
void
Consumer::StartApplication() // Called at time specified by Start
{
  NS_LOG_FUNCTION_NOARGS();

  // do base stuff
  App::StartApplication();

  ScheduleNextPacket();
}

void
Consumer::StopApplication() // Called at time specified by Stop
{
  NS_LOG_FUNCTION_NOARGS();

  // cancel periodic packet generation
  Simulator::Cancel(m_sendEvent);

  // cleanup base stuff
  App::StopApplication();
}
void
Consumer::SendPacket() 
{
  if (!m_active)
    //return;

  NS_LOG_FUNCTION_NOARGS();
  
  //for (int iteration = 0; iteration < 2; ++iteration) {
  uint32_t seq = std::numeric_limits<uint32_t>::max(); // invalid
  while (m_retxSeqs.size()) 
  
  {
    seq = *m_retxSeqs.begin();
    m_retxSeqs.erase(m_retxSeqs.begin());
    break;
  }
  
  if (seq == std::numeric_limits<uint32_t>::max()) {
  
    
    if (m_seqMax != std::numeric_limits<uint32_t>::max()) {
      if (seq >= m_seqMax) {
        //return; // we are totally done
      }
    }
    
    seq ++;
  }
  
  /*for (const auto& m_interestName : strings) {
  shared_ptr<Name> nameWithSequence = make_shared<Name>(m_interestName);
  MyConsumer* consumer = new MyConsumer();
  consumer->appendNonce(nameWithSequence);
  nameWithSequence->appendSequenceNumber(seq);
  
  shared_ptr<Interest> interest = make_shared<Interest>();
  interest->setNonce(m_rand->GetValue(0, std::numeric_limits<uint32_t>::max())); 
  interest->setName(*nameWithSequence);
  interest->setCanBePrefix(false);
  time::milliseconds interestLifeTime(m_interestLifeTime.GetMilliSeconds());
  interest->setInterestLifetime(interestLifeTime);
   
  // To keep track of distinct packet names:
  std::string packetName = m_interestName ;
  generatedPacketNames.insert(packetName);

  NS_LOG_INFO("> Interest for " << interest->getName() << " Nonce = " << interest->getNonce());
  
  WillSendOutInterest(seq);
  m_transmittedInterests(interest, this, m_face);
  m_appLink->onReceiveInterest(*interest);

  ScheduleNextPacket();
  seq++;
  
  }*/    
      
      if (FirstInterval) 
   {
    currentIntervalStrings = &firststrings;
   } 
   
   else if (secondInterval) 
   
   {
    currentIntervalStrings = &secondstrings;
   }
   
   else if (thirdInterval) 
   
   {
    currentIntervalStrings = &thirdstrings;
   }
   
    else if (fourInterval) 
   
   {
    currentIntervalStrings = &Fourthstrings;
   }
   
    else if (fiveInterval) 
   
   {
    currentIntervalStrings = &Fivestrings;
   }
   
   
    generatedPackets.clear();
    packetCounts.clear(); 
    
    // Generate 30 additional random packets from the given names strings
      for (int i = 0; i < 30; ++i) {
      
      std::string randomPrefix = (*currentIntervalStrings)[m_rand->GetValue(0, currentIntervalStrings->size() - 1)];
      //std::string randomPrefix = strings[m_rand->GetValue(0, strings.size() - 1)];
      shared_ptr<Name> nameWithSequence = make_shared<Name>(randomPrefix);
      nameWithSequence->appendSequenceNumber(seq);

      shared_ptr<Interest> interest = make_shared<Interest>();
      interest->setNonce(m_rand->GetValue(0, std::numeric_limits<uint32_t>::max())); 
      interest->setName(*nameWithSequence);
      interest->setCanBePrefix(false);
      time::milliseconds interestLifeTime(m_interestLifeTime.GetMilliSeconds());
      interest->setInterestLifetime(interestLifeTime);
      generatedPackets.push_back(randomPrefix);

      //std::string packetName = randomPrefix;
      //generatedPacketNames.insert(packetName);

      NS_LOG_INFO("> Interest for " << interest->getName() << " Nonce = " << interest->getNonce());

      WillSendOutInterest(seq);
      m_transmittedInterests(interest, this, m_face);
      m_appLink->onReceiveInterest(*interest);

      ScheduleNextPacket();
      seq++;
   }
    
    for (const auto &packet : generatedPackets) {
        packetCounts[packet]++;
    }
      
     for (const auto &entry : packetCounts) {
     maxPacketNameLength = std::max(maxPacketNameLength, entry.first.length());
  }
  
    for (const auto &entry : packetCounts) {
    double expectedPopularity = static_cast<double>(entry.second) / 5.0; 

    if (FirstInterval) {
      newPopularity = (1.0 - 0.75) * 0.0 + 0.75 * expectedPopularity;
      packetPopularity[entry.first] = newPopularity;
    } 
    
    else {
      newPopularity = (1.0 - 0.75) * packetPopularity[entry.first] + 0.75 * expectedPopularity;
    }

    packetPopularity[entry.first] = newPopularity; 
    
    std::string padding(maxPacketNameLength - entry.first.length(), ' ');
    NS_LOG_INFO("Requested Prefix" << " " << entry.first << padding << " ReqCount: " << entry.second 
                            << " Popularity: " << newPopularity);
   }

   // Update the firstInterval flag for the next interval
  if (FirstInterval) 
  {
    FirstInterval = false;
    secondInterval = true;
  } 
    
    else if (secondInterval) 
  {
    secondInterval = false;
    thirdInterval = true;
  }
  
    else if (thirdInterval) 
  {

    thirdInterval = false;
    fourInterval = true;
  }
  
     else if (fourInterval) 
  {

    fourInterval = false;
    fiveInterval = true;
  }
  
     else if (fiveInterval) 
  {

    fiveInterval = false;
  }
   
      //NS_LOG_INFO("Distinct Packet count: " << generatedPacketNames.size())*/
}


///////////////////////////////////////////////////
//          Process incoming packets             //
///////////////////////////////////////////////////

/*void 
Consumer::appendNonce(shared_ptr<Name>& nameWithSequence)
{
    Interest::Nonce nonceValue = interest->getNonce();
    std::stringstream id_no;
    id_no << nonceValue;
    
    nameWithSequence->append("nonce" + id_no.str());
}*/

void
Consumer::OnData(shared_ptr<const Data> data)
{
  if (!m_active)
    return;

  App::OnData(data); // tracing inside

  NS_LOG_FUNCTION(this << data);

  // NS_LOG_INFO ("Received content object: " << boost::cref(*data));

  // This could be a problem......
  uint32_t seq = data->getName().at(-1).toSequenceNumber();
  NS_LOG_INFO("< DATA for " << seq);

  int hopCount = 0;
  auto hopCountTag = data->getTag<lp::HopCountTag>();
  if (hopCountTag != nullptr) { // e.g., packet came from local node's cache
    hopCount = *hopCountTag;
  }
  NS_LOG_DEBUG("Hop count: " << hopCount);

  SeqTimeoutsContainer::iterator entry = m_seqLastDelay.find(seq);
  if (entry != m_seqLastDelay.end()) {
    m_lastRetransmittedInterestDataDelay(this, seq, Simulator::Now() - entry->time, hopCount);
  }

  entry = m_seqFullDelay.find(seq);
  if (entry != m_seqFullDelay.end()) {
    m_firstInterestDataDelay(this, seq, Simulator::Now() - entry->time, m_seqRetxCounts[seq], hopCount);
  }

  m_seqRetxCounts.erase(seq);
  m_seqFullDelay.erase(seq);
  m_seqLastDelay.erase(seq);

  m_seqTimeouts.erase(seq);
  m_retxSeqs.erase(seq);

  m_rtt->AckSeq(SequenceNumber32(seq));
}

void
Consumer::OnNack(shared_ptr<const lp::Nack> nack)
{
  /// tracing inside
  App::OnNack(nack);

  NS_LOG_INFO("NACK received for: " << nack->getInterest().getName()
              << ", reason: " << nack->getReason());
}

void
Consumer::OnTimeout(uint32_t sequenceNumber)
{
  NS_LOG_FUNCTION(sequenceNumber);
  // std::cout << Simulator::Now () << ", TO: " << sequenceNumber << ", current RTO: " <<
  // m_rtt->RetransmitTimeout ().ToDouble (Time::S) << "s\n";

  m_rtt->IncreaseMultiplier(); // Double the next RTO
  m_rtt->SentSeq(SequenceNumber32(sequenceNumber),
                 1); // make sure to disable RTT calculation for this sample
  m_retxSeqs.insert(sequenceNumber);
  ScheduleNextPacket();
}

void
Consumer::WillSendOutInterest(uint32_t sequenceNumber)
{
  NS_LOG_DEBUG("Trying to add " << sequenceNumber << " with " << Simulator::Now() << ". already "
                                << m_seqTimeouts.size() << " items");

  m_seqTimeouts.insert(SeqTimeout(sequenceNumber, Simulator::Now()));
  m_seqFullDelay.insert(SeqTimeout(sequenceNumber, Simulator::Now()));

  m_seqLastDelay.erase(sequenceNumber);
  m_seqLastDelay.insert(SeqTimeout(sequenceNumber, Simulator::Now()));

  m_seqRetxCounts[sequenceNumber]++;

  m_rtt->SentSeq(SequenceNumber32(sequenceNumber), 1);
}

} // namespace ndn
} // namespace ns3
