# Supplementary material for: Controller-driven vector autoregression model for predicting content popularity in programmable named data networking devices
Source: PeerJ Comput Sci. 2024 Feb 8;10:e1854. doi: 10.7717/peerj-cs.1854 (PMC10909199; doi:10.7717/peerj-cs.1854)
Supplement: Supplemental Information 1 [file peerj-cs-10-1854-s001.xz › ndnSIM-code/apps/ndn-producer.cpp]

/* -*- Mode:C++; c-file-style:"gnu"; indent-tabs-mode:nil; -*- */
/**
 * Copyright (c) 2011-2015  Regents of the University of California.
 *
 * This file is part of ndnSIM. See AUTHORS for complete list of ndnSIM authors and
 * contributors.
 *
 * ndnSIM is free software: you can redistribute it and/or modify it under the terms
 * of the GNU General Public License as published by the Free Software Foundation,
 * either version 3 of the License, or (at your option) any later version.
 *
 * ndnSIM is distributed in the hope that it will be useful, but WITHOUT ANY WARRANTY;
 * without even the implied warranty of MERCHANTABILITY or FITNESS FOR A PARTICULAR
 * PURPOSE.  See the GNU General Public License for more details.
 *
 * You should have received a copy of the GNU General Public License along with
 * ndnSIM, e.g., in COPYING.md file.  If not, see <http://www.gnu.org/licenses/>.
 **/

#include "ndn-producer.hpp"
#include "ns3/log.h"
#include "ns3/string.h"
#include "ns3/uinteger.h"
#include "ns3/packet.h"
#include "ns3/simulator.h"

#include "model/ndn-l3-protocol.hpp"
#include "helper/ndn-fib-helper.hpp"

#include <memory>

NS_LOG_COMPONENT_DEFINE("ndn.Producer");

namespace ns3 {
namespace ndn {

NS_OBJECT_ENSURE_REGISTERED(Producer);

TypeId
Producer::GetTypeId(void)
{
  static TypeId tid =
    TypeId("ns3::ndn::Producer")
      .SetGroupName("Ndn")
      .SetParent<App>()
      .AddConstructor<Producer>()
      .AddAttribute("Prefix", "Prefix, for which producer has the data", StringValue("/"),
                    MakeNameAccessor(&Producer::m_prefix), MakeNameChecker())
      .AddAttribute(
         "Postfix",
         "Postfix that is added to the output data (e.g., for adding producer-uniqueness)",
         StringValue("/"), MakeNameAccessor(&Producer::m_postfix), MakeNameChecker())
      .AddAttribute("PayloadSize", "Virtual payload size for Content packets", UintegerValue(1024),
                    MakeUintegerAccessor(&Producer::m_virtualPayloadSize),
                    MakeUintegerChecker<uint32_t>())
      .AddAttribute("Freshness", "Freshness of data packets, if 0, then unlimited freshness",
                    TimeValue(Seconds(0)), MakeTimeAccessor(&Producer::m_freshness),
                    MakeTimeChecker())
      .AddAttribute(
         "Signature",
         "Fake signature, 0 valid signature (default), other values application-specific",
         UintegerValue(0), MakeUintegerAccessor(&Producer::m_signature),
         MakeUintegerChecker<uint32_t>())
      .AddAttribute("KeyLocator",
                    "Name to be used for key locator.  If root, then key locator is not used",
                    NameValue(), MakeNameAccessor(&Producer::m_keyLocator), MakeNameChecker());
  return tid;
}

Producer::Producer()
{
  NS_LOG_FUNCTION_NOARGS();
}

// inherited from Application base class.
void
Producer::StartApplication()
{
  NS_LOG_FUNCTION_NOARGS();
  App::StartApplication();

  FibHelper::AddRoute(GetNode(), m_prefix, m_face, 0);
}

void
Producer::StopApplication()
{
  NS_LOG_FUNCTION_NOARGS();

  App::StopApplication();
}
void 
Producer::OnInterest(shared_ptr<const Interest> interest)
{
  
  App::OnInterest(interest);
  std::string interestName = interest->getName().toUri();

  // Extract the name component before any operations
  Name interestNameComponents = interest->getName();
  Name nameComponentOnly;
  for (size_t i = 0; i < interestNameComponents.size() - 1; ++i) {
    nameComponentOnly.append(interestNameComponents.get(i));
  }

  // Check if the interest has been received before
  auto insertionResult = receivedInterests.insert(nameComponentOnly.toUri());
  if (!insertionResult.second) 
  {
    auto cachedData = make_shared<Data>();
    cachedData->setName(nameComponentOnly);
    cachedData->setFreshnessPeriod(::ndn::time::milliseconds(m_freshness.GetMilliSeconds()));
    cachedData->setContent(make_shared< ::ndn::Buffer>(m_virtualPayloadSize));

  SignatureInfo signatureInfo(static_cast< ::ndn::tlv::SignatureTypeValue>(255));

  if (m_keyLocator.size() > 0) {
    signatureInfo.setKeyLocator(m_keyLocator);
  }

  cachedData->setSignatureInfo(signatureInfo);

  ::ndn::EncodingEstimator estimator;
  ::ndn::EncodingBuffer encoder(estimator.appendVarNumber(m_signature), 0);
  encoder.appendVarNumber(m_signature);
  cachedData->setSignatureValue(encoder.getBuffer());

  cachedData->wireEncode();

  NS_LOG_INFO("cache Hit For Interest " << cachedData->getName());

    // Transmit the cached data
  m_transmittedDatas(cachedData, this, m_face);
  m_appLink->onReceiveData(*cachedData);

    return;
  }
  
  receivedInterests.insert(interestName);
  NS_LOG_FUNCTION(this << interest);

  if (!m_active)
    return;

  Name dataName(interest->getName());
  auto data = make_shared<Data>();
  data->setName(dataName);
  data->setFreshnessPeriod(::ndn::time::milliseconds(m_freshness.GetMilliSeconds()));
  data->setContent(make_shared< ::ndn::Buffer>(m_virtualPayloadSize));

  SignatureInfo signatureInfo(static_cast< ::ndn::tlv::SignatureTypeValue>(255));

  if (m_keyLocator.size() > 0) {
    signatureInfo.setKeyLocator(m_keyLocator);
  }

  data->setSignatureInfo(signatureInfo);

  ::ndn::EncodingEstimator estimator;
  ::ndn::EncodingBuffer encoder(estimator.appendVarNumber(m_signature), 0);
  encoder.appendVarNumber(m_signature);
  data->setSignatureValue(encoder.getBuffer());

  data->wireEncode();

  NS_LOG_INFO("node(" << GetNode()->GetId() << ") responding with Data: " << data->getFullName());

  m_transmittedDatas(data, this, m_face);
  m_appLink->onReceiveData(*data);
}

} // namespace ndn
} // namespace ns3
