# Supplementary material for: Controller-driven vector autoregression model for predicting content popularity in programmable named data networking devices
Source: PeerJ Comput Sci. 2024 Feb 8;10:e1854. doi: 10.7717/peerj-cs.1854 (PMC10909199; doi:10.7717/peerj-cs.1854)
Supplement: Supplemental Information 1 [file peerj-cs-10-1854-s001.xz › ndnSIM-code/examples/graphs/drop-graph.R]

#!/usr/bin/env Rscript
# Copyright (c) 2012-2015  Alexander Afanasyev <alexander.afanasyev@ucla.edu>


# install.packages ('ggplot2')
library(ggplot2)
## # install.packages ('scales')
## library (scales)

#########################
# Rate trace processing #
#########################
data = read.table("drop-trace.txt", header=T)
data$Node = factor(data$Node)
data$Kilobits <- data$Kilobytes * 8
data$Type = factor(data$Type)

## data.rtr = data[grep("Rtr", data$Node),]

# graph rates on all nodes in Kilobits
g.all <- ggplot(data, aes(x=Time, y=Kilobits, color=Type)) +
  geom_point(size=2) +
  geom_line() +
  ylab("Packet drop rate [Kbits/s]") +
  facet_wrap(~ Node) +
  theme_bw()

png("src/ndnSIM/docs/source/_static/l2-rate-tracer.png", width=800, height=500)
print(g.all)
x = dev.off()
