# Supplementary material for: Controller-driven vector autoregression model for predicting content popularity in programmable named data networking devices
Source: PeerJ Comput Sci. 2024 Feb 8;10:e1854. doi: 10.7717/peerj-cs.1854 (PMC10909199; doi:10.7717/peerj-cs.1854)
Supplement: Supplemental Information 1 [file peerj-cs-10-1854-s001.xz › ndnSIM-code/examples/graphs/rate-graph.R]

# Copyright (c) 2012,2015  Alexander Afanasyev <alexander.afanasyev@ucla.edu>

# install.packages('ggplot2')
library(ggplot2)
# install.packages('scales')
library(scales)

# install.packages('doBy')
library(doBy)

#########################
# Rate trace processing #
#########################
data = read.table("rate-trace.txt", header=T)
data$Node = factor(data$Node)
data$FaceId <- factor(data$FaceId)
data$Kilobits <- data$Kilobytes * 8
data$Type = factor(data$Type)

# exlude irrelevant types
data = subset(data, Type %in% c("InInterests", "OutInterests", "InData", "OutData"))

# combine stats from all faces
data.combined = summaryBy(. ~ Time + Node + Type, data=data, FUN=sum)

data.root = subset (data.combined, Node == "root")
data.leaves = subset(data.combined, Node %in% c("leaf-1", "leaf-2", "leaf-3", "leaf-4"))

# graph rates on all nodes in Kilobits
g.all <- ggplot(data.combined) +
  geom_point(aes (x=Time, y=Kilobits.sum, color=Type), size=1) +
  ylab("Rate [Kbits/s]") +
  facet_wrap(~ Node)

print(g.all)

# graph rates on the root nodes in Packets
g.root <- ggplot(data.root) +
  geom_point(aes (x=Time, y=Kilobits.sum, color=Type), size=2) +
  geom_line(aes (x=Time, y=Kilobits.sum, color=Type), size=0.5) +
  ylab("Rate [Kbits/s]")

print(g.root)

png("src/ndnSIM/docs/source/_static/root-rates.png", width=500, height=250)
print(g.root)
retval <- dev.off()
