# Supplementary material for: Controller-driven vector autoregression model for predicting content popularity in programmable named data networking devices
Source: PeerJ Comput Sci. 2024 Feb 8;10:e1854. doi: 10.7717/peerj-cs.1854 (PMC10909199; doi:10.7717/peerj-cs.1854)
Supplement: Supplemental Information 1 [file peerj-cs-10-1854-s001.xz › ndnSIM-code/examples/ndn-congestion-alt-topo-plugin.cpp]

/* -*- Mode:C++; c-file-style:"gnu"; indent-tabs-mode:nil; -*- */
/**
 * Copyright (c) 2011-2015  Regents of the University of California.
 *
 * This file is part of ndnSIM. See AUTHORS for complete list of ndnSIM authors and
 * contributors.
 *
 * ndnSIM is free software: you can redistribute it and/or modify it under the terms
 * of the GNU General Public License as published by the Free Software Foundation,
 * either version 3 of the License, or (at your option) any later version.
 *
 * ndnSIM is distributed in the hope that it will be useful, but WITHOUT ANY WARRANTY;
 * without even the implied warranty of MERCHANTABILITY or FITNESS FOR A PARTICULAR
 * PURPOSE.  See the GNU General Public License for more details.
 *
 * You should have received a copy of the GNU General Public License along with
 * ndnSIM, e.g., in COPYING.md file.  If not, see <http://www.gnu.org/licenses/>.
 **/

// ndn-congestion-alt-topo-plugin.cpp

#include "ns3/core-module.h"
#include "ns3/network-module.h"
#include "ns3/ndnSIM-module.h"

namespace ns3 {

/**
 *
 *   /------\ 0                                                 0 /------\
 *   |  c1  |<-----+                                       +----->|  p1  |
 *   \------/       \                                     /       \------/
 *                   \              /-----\              /
 *   /------\ 0       \         +==>| r12 |<==+         /       0 /------\
 *   |  c2  |<--+      \       /    \-----/    \       /      +-->|  p2  |
 *   \------/    \      \     |                 |     /      /    \------/
 *                \      |    |   1Mbps links   |    |      /
 *                 \  1  v0   v5               1v   2v  3  /
 *                  +->/------\                 /------\<-+
 *                    2|  r1  |<===============>|  r2  |4
 *                  +->\------/4               0\------/<-+
 *                 /    3^                           ^5    \
 *                /      |                           |      \
 *   /------\ 0  /      /                             \      \  0 /------\
 *   |  c3  |<--+      /                               \      +-->|  p3  |
 *   \------/         /                                 \         \------/
 *                   /     "All consumer-router and"     \
 *   /------\ 0     /      "router-producer links are"    \    0 /------\
 *   |  c4  |<-----+       "10Mbps"                        +---->|  p4  |
 *   \------/                                                    \------/
 *
 *   "Numbers near nodes denote face IDs. Face ID is assigned based on the order of link"
 *   "definitions in the topology file"
 *
 * To run scenario and see what is happening, use the following command:
 *
 *     NS_LOG=ndn.Consumer:ndn.Producer ./waf --run=ndn-congestion-alt-topo-plugin
 */

int
main(int argc, char* argv[])
{
  CommandLine cmd;
  cmd.Parse(argc, argv);

  AnnotatedTopologyReader topologyReader("", 1);
  topologyReader.SetFileName("src/ndnSIM/examples/topologies/topo-11-node-two-bottlenecks.txt");
  topologyReader.Read();

  // Install NDN stack on all nodes
  ndn::StackHelper ndnHelper;
  ndnHelper.setPolicy("nfd::cs::lru");
  ndnHelper.setCsSize(1);
  ndnHelper.InstallAll();

  // Set BestRoute strategy
  ndn::StrategyChoiceHelper::InstallAll("/", "/localhost/nfd/strategy/best-route");

  // Getting containers for the consumer/producer
  Ptr<Node> consumers[4] = {Names::Find<Node>("c1"), Names::Find<Node>("c2"),
                            Names::Find<Node>("c3"), Names::Find<Node>("c4")};
  Ptr<Node> producers[4] = {Names::Find<Node>("p1"), Names::Find<Node>("p2"),
                            Names::Find<Node>("p3"), Names::Find<Node>("p4")};

  if (consumers[0] == 0 || consumers[1] == 0 || consumers[2] == 0 || consumers[3] == 0
      || producers[0] == 0 || producers[1] == 0 || producers[2] == 0 || producers[3] == 0) {
    NS_FATAL_ERROR("Error in topology: one nodes c1, c2, c3, c4, p1, p2, p3, or p4 is missing");
  }

  for (int i = 0; i < 4; i++) {
    std::string prefix = "/data/" + Names::FindName(producers[i]);

    /////////////////////////////////////////////////////////////////////////////////
    // install consumer app on consumer node c_i to request data from producer p_i //
    /////////////////////////////////////////////////////////////////////////////////

    ndn::AppHelper consumerHelper("ns3::ndn::ConsumerCbr");
    consumerHelper.SetAttribute("Frequency", StringValue("10")); // 100 interests a second

    consumerHelper.SetPrefix(prefix);
    ApplicationContainer consumer = consumerHelper.Install(consumers[i]);
    consumer.Start(Seconds(i));     // start consumers at 0s, 1s, 2s, 3s
    consumer.Stop(Seconds(19 - i)); // stop consumers at 19s, 18s, 17s, 16s

    ///////////////////////////////////////////////
    // install producer app on producer node p_i //
    ///////////////////////////////////////////////

    ndn::AppHelper producerHelper("ns3::ndn::Producer");
    producerHelper.SetAttribute("PayloadSize", StringValue("1024"));

    // install producer that will satisfy Interests in /dst1 namespace
    producerHelper.SetPrefix(prefix);
    ApplicationContainer producer = producerHelper.Install(producers[i]);
    // when Start/Stop time is not specified, the application is running throughout the simulation
  }

  // Manually configure FIB routes
  ndn::FibHelper::AddRoute("c1", "/data", "n1", 1); // link to n1
  ndn::FibHelper::AddRoute("c2", "/data", "n1", 1); // link to n1
  ndn::FibHelper::AddRoute("c3", "/data", "n1", 1); // link to n1
  ndn::FibHelper::AddRoute("c4", "/data", "n1", 1); // link to n1

  ndn::FibHelper::AddRoute("n1", "/data", "n2", 1);  // link to n2
  ndn::FibHelper::AddRoute("n1", "/data", "n12", 2); // link to n12

  ndn::FibHelper::AddRoute("n12", "/data", "n2", 1); // link to n2

  ndn::FibHelper::AddRoute("n2", "/data/p1", "p1", 1); // link to p1
  ndn::FibHelper::AddRoute("n2", "/data/p2", "p2", 1); // link to p2
  ndn::FibHelper::AddRoute("n2", "/data/p3", "p3", 1); // link to p3
  ndn::FibHelper::AddRoute("n2", "/data/p4", "p4", 1); // link to p4

  // Schedule simulation time and run the simulation
  Simulator::Stop(Seconds(20.0));
  Simulator::Run();
  Simulator::Destroy();

  return 0;
}

} // namespace ns3

int
main(int argc, char* argv[])
{
  return ns3::main(argc, argv);
}
