# Supplementary material for: Controller-driven vector autoregression model for predicting content popularity in programmable named data networking devices
Source: PeerJ Comput Sci. 2024 Feb 8;10:e1854. doi: 10.7717/peerj-cs.1854 (PMC10909199; doi:10.7717/peerj-cs.1854)
Supplement: Supplemental Information 1 [file peerj-cs-10-1854-s001.xz › ndnSIM-code/examples/ndn-csma.cpp]

/* -*- Mode:C++; c-file-style:"gnu"; indent-tabs-mode:nil; -*- */
/**
 * Copyright (c) 2011-2015  Regents of the University of California.
 *
 * This file is part of ndnSIM. See AUTHORS for complete list of ndnSIM authors and
 * contributors.
 *
 * ndnSIM is free software: you can redistribute it and/or modify it under the terms
 * of the GNU General Public License as published by the Free Software Foundation,
 * either version 3 of the License, or (at your option) any later version.
 *
 * ndnSIM is distributed in the hope that it will be useful, but WITHOUT ANY WARRANTY;
 * without even the implied warranty of MERCHANTABILITY or FITNESS FOR A PARTICULAR
 * PURPOSE.  See the GNU General Public License for more details.
 *
 * You should have received a copy of the GNU General Public License along with
 * ndnSIM, e.g., in COPYING.md file.  If not, see <http://www.gnu.org/licenses/>.
 **/

// ndn-csma.cpp

#include "ns3/core-module.h"
#include "ns3/network-module.h"
#include "ns3/csma-module.h"
#include "ns3/ndnSIM-module.h"

namespace ns3 {

/**
 * This scenario simulates a very simple network topology:
 *
 *                            CSMA bus (1Mbps, 10ms)
 *           +--------------------------+--------------------------+
 *           |                          |                          |
 *
 *      +----------+                +--------+                +----------+
 *      | consumer |                | router |                | producer |
 *      +----------+                +--------+                +----------+
 *
 *
 * Consumer requests data from producer with frequency 10 interests per second
 * (interests contain constantly increasing sequence number).
 *
 * For every received interest, producer replies with a data packet, containing
 * 1024 bytes of virtual payload.
 *
 * To run scenario and see what is happening, use the following command:
 *
 *     NS_LOG=ndn.Consumer:ndn.Producer ./waf --run=ndn-csma
 */

int
main(int argc, char* argv[])
{
  // setting default parameters for PointToPoint links and channels
  Config::SetDefault("ns3::CsmaChannel::DataRate", StringValue("1Mbps"));
  Config::SetDefault("ns3::CsmaChannel::Delay", StringValue("10ms"));
  Config::SetDefault("ns3::DropTailQueue<Packet>::MaxSize", StringValue("20p"));

  // Read optional command-line parameters (e.g., enable visualizer with ./waf --run=<> --visualize
  CommandLine cmd;
  cmd.Parse(argc, argv);

  // Creating nodes
  NodeContainer nodes;
  nodes.Create(3);

  // Connecting nodes using two links
  CsmaHelper csma;
  csma.Install(nodes);

  // Install NDN stack on all nodes
  ndn::StackHelper ndnHelper;
  ndnHelper.SetDefaultRoutes(true);
  ndnHelper.InstallAll();

  // Installing applications

  // Consumer
  ndn::AppHelper consumerHelper("ns3::ndn::ConsumerCbr");
  // Consumer will request /prefix/0, /prefix/1, ...
  consumerHelper.SetPrefix("/prefix");
  consumerHelper.SetAttribute("Frequency", StringValue("10")); // 10 interests a second
  consumerHelper.Install(nodes.Get(0));                        // first node

  // Producer
  ndn::AppHelper producerHelper("ns3::ndn::Producer");
  // Producer will reply to all requests starting with /prefix
  producerHelper.SetPrefix("/prefix");
  producerHelper.SetAttribute("PayloadSize", StringValue("1024"));
  producerHelper.Install(nodes.Get(2)); // last node

  Simulator::Stop(Seconds(20.0));

  Simulator::Run();
  Simulator::Destroy();

  return 0;
}

} // namespace ns3

int
main(int argc, char* argv[])
{
  return ns3::main(argc, argv);
}
