# Supplementary material for: Controller-driven vector autoregression model for predicting content popularity in programmable named data networking devices
Source: PeerJ Comput Sci. 2024 Feb 8;10:e1854. doi: 10.7717/peerj-cs.1854 (PMC10909199; doi:10.7717/peerj-cs.1854)
Supplement: Supplemental Information 1 [file peerj-cs-10-1854-s001.xz › ndnSIM-code/examples/ndn-custom-apps/custom-app.hpp]

/* -*- Mode:C++; c-file-style:"gnu"; indent-tabs-mode:nil; -*- */
/**
 * Copyright (c) 2011-2015  Regents of the University of California.
 *
 * This file is part of ndnSIM. See AUTHORS for complete list of ndnSIM authors and
 * contributors.
 *
 * ndnSIM is free software: you can redistribute it and/or modify it under the terms
 * of the GNU General Public License as published by the Free Software Foundation,
 * either version 3 of the License, or (at your option) any later version.
 *
 * ndnSIM is distributed in the hope that it will be useful, but WITHOUT ANY WARRANTY;
 * without even the implied warranty of MERCHANTABILITY or FITNESS FOR A PARTICULAR
 * PURPOSE.  See the GNU General Public License for more details.
 *
 * You should have received a copy of the GNU General Public License along with
 * ndnSIM, e.g., in COPYING.md file.  If not, see <http://www.gnu.org/licenses/>.
 **/

// custom-app.hpp

#ifndef CUSTOM_APP_H_
#define CUSTOM_APP_H_

#include "ns3/ndnSIM/apps/ndn-app.hpp"

namespace ns3 {

/**
 * @brief A simple custom application
 *
 * This applications demonstrates how to send Interests and respond with Datas to incoming interests
 *
 * When application starts it "sets interest filter" (install FIB entry) for /prefix/sub, as well as
 * sends Interest for this prefix
 *
 * When an Interest is received, it is replied with a Data with 1024-byte fake payload
 */
class CustomApp : public ndn::App {
public:
  // register NS-3 type "CustomApp"
  static TypeId
  GetTypeId();

  // (overridden from ndn::App) Processing upon start of the application
  virtual void
  StartApplication();

  // (overridden from ndn::App) Processing when application is stopped
  virtual void
  StopApplication();

  // (overridden from ndn::App) Callback that will be called when Interest arrives
  virtual void
  OnInterest(std::shared_ptr<const ndn::Interest> interest);

  // (overridden from ndn::App) Callback that will be called when Data arrives
  virtual void
  OnData(std::shared_ptr<const ndn::Data> contentObject);

private:
  void
  SendInterest();
};

} // namespace ns3

#endif // CUSTOM_APP_H_
