# Supplementary material for: Controller-driven vector autoregression model for predicting content popularity in programmable named data networking devices
Source: PeerJ Comput Sci. 2024 Feb 8;10:e1854. doi: 10.7717/peerj-cs.1854 (PMC10909199; doi:10.7717/peerj-cs.1854)
Supplement: Supplemental Information 1 [file peerj-cs-10-1854-s001.xz › ndnSIM-code/examples/ndn-load-balancer/random-load-balancer-strategy.cpp]

/* -*- Mode:C++; c-file-style:"gnu"; indent-tabs-mode:nil; -*- */
/*
 * Copyright (c) 2014-2019, Regents of the University of California,
 *                          Arizona Board of Regents,
 *                          Colorado State University,
 *                          University Pierre & Marie Curie, Sorbonne University,
 *                          Washington University in St. Louis,
 *                          Beijing Institute of Technology,
 *                          The University of Memphis
 *
 * This file is part of NFD (Named Data Networking Forwarding Daemon).
 * See AUTHORS.md for complete list of NFD authors and contributors.
 *
 * NFD is free software: you can redistribute it and/or modify it under the terms
 * of the GNU General Public License as published by the Free Software Foundation,
 * either version 3 of the License, or (at your option) any later version.
 *
 * NFD is distributed in the hope that it will be useful, but WITHOUT ANY WARRANTY;
 * without even the implied warranty of MERCHANTABILITY or FITNESS FOR A PARTICULAR
 * PURPOSE.  See the GNU General Public License for more details.
 *
 * You should have received a copy of the GNU General Public License along with
 * NFD, e.g., in COPYING.md file.  If not, see <http://www.gnu.org/licenses/>.
 */

#include "random-load-balancer-strategy.hpp"

#include <boost/random/uniform_int_distribution.hpp>

#include <ndn-cxx/util/random.hpp>

#include "daemon/common/logger.hpp"

NFD_LOG_INIT("RandomLoadBalancerStrategy");

namespace nfd {
namespace fw {

RandomLoadBalancerStrategy::RandomLoadBalancerStrategy(Forwarder& forwarder, const Name& name)
  : Strategy(forwarder)
{
  this->setInstanceName(makeInstanceName(name, getStrategyName()));
}

RandomLoadBalancerStrategy::~RandomLoadBalancerStrategy()
{
}

static bool
canForwardToNextHop(const Face& inFace, shared_ptr<pit::Entry> pitEntry, const fib::NextHop& nexthop)
{
  return !wouldViolateScope(inFace, pitEntry->getInterest(), nexthop.getFace());
}

static bool
hasFaceForForwarding(const Face& inFace, const fib::NextHopList& nexthops, const shared_ptr<pit::Entry>& pitEntry)
{
  return std::find_if(nexthops.begin(), nexthops.end(), bind(&canForwardToNextHop, cref(inFace), pitEntry, _1))
         != nexthops.end();
}

void
RandomLoadBalancerStrategy::afterReceiveInterest(const Interest& interest, const FaceEndpoint& ingress,
                                                 const shared_ptr<pit::Entry>& pitEntry)
{
  NFD_LOG_TRACE("afterReceiveInterest");

  if (hasPendingOutRecords(*pitEntry)) {
    // not a new Interest, don't forward
    return;
  }

  const fib::Entry& fibEntry = this->lookupFib(*pitEntry);
  const fib::NextHopList& nexthops = fibEntry.getNextHops();

  // Ensure there is at least 1 Face is available for forwarding
  if (!hasFaceForForwarding(ingress.face, nexthops, pitEntry)) {
    this->rejectPendingInterest(pitEntry);
    return;
  }

  fib::NextHopList::const_iterator selected;
  do {
    boost::random::uniform_int_distribution<> dist(0, nexthops.size() - 1);
    const size_t randomIndex = dist(m_randomGenerator);

    uint64_t currentIndex = 0;

    for (selected = nexthops.begin(); selected != nexthops.end() && currentIndex != randomIndex;
         ++selected, ++currentIndex) {
    }
  } while (!canForwardToNextHop(ingress.face, pitEntry, *selected));

  this->sendInterest(interest, selected->getFace(), pitEntry);
}

const Name&
RandomLoadBalancerStrategy::getStrategyName()
{
  static Name strategyName("ndn:/localhost/nfd/strategy/random-load-balancer/%FD%01");
  return strategyName;
}

} // namespace fw
} // namespace nfd
