# Supplementary material for: Controller-driven vector autoregression model for predicting content popularity in programmable named data networking devices
Source: PeerJ Comput Sci. 2024 Feb 8;10:e1854. doi: 10.7717/peerj-cs.1854 (PMC10909199; doi:10.7717/peerj-cs.1854)
Supplement: Supplemental Information 1 [file peerj-cs-10-1854-s001.xz › ndnSIM-code/examples/topologies/topo-11-node-two-bottlenecks.txt]

# topo-11-node-two-bottlenecks.txt

#    /------\ 0                                                 0 /------\
#    |  c1  |<-----+                                       +----->|  p1  |
#    \------/       \                                     /       \------/
#                    \              /-----\              /        
#    /------\ 0       \         +==>| r12 |<==+         /       0 /------\
#    |  c2  |<--+      \       /    \-----/    \       /      +-->|  p2  |
#    \------/    \      \     |                 |     /      /    \------/
#                 \      |    |   1Mbps links   |    |      /     
#                  \  1  v0   v5               1v   2v  3  /      
#                   +->/------\                 /------\<-+       
#                     2|  r1  |<===============>|  r2  |4         
#                   +->\------/4               0\------/<-+       
#                  /    3^                           ^5    \      
#                 /      |                           |      \     
#    /------\ 0  /      /                             \      \  0 /------\
#    |  c3  |<--+      /                               \      +-->|  p3  |
#    \------/         /                                 \         \------/
#                    /     "All consumer-router and"     \        
#    /------\ 0     /      "router-producer links are"    \    0 /------\
#    |  c4  |<-----+       "10Mbps"                        +---->|  p4  |
#    \------/                                                    \------/
#                                                                
#    "Numbers near nodes denote face IDs. Face ID is assigned based on the order of link"
#    "definitions in the topology file"

router

#name   city    latitude  longitude
c1      NA      50        30
c2      NA    	30        30
c3      NA    	10        30
c4      NA    	10        40
n1      NA    	40        40
n12     NA    	30        60
n2      NA    	40        80
p1      NA    	50        90
p2      NA    	30        90
p3      NA    	10        90
p4      NA    	10        80

link

#x      y       capacity(kbps)  OSPF    Delay   MaxPackets
c1      n1      10Mbps          1       50ms    200
c2      n1      10Mbps          1       10ms    200
c3      n1      10Mbps          1       100ms   200
c4      n1      10Mbps          1       1ms     200
n1      n2      1Mbps           1176    20ms    20 
n1      n12     1Mbps           587     1ms     20
n12     n2      1Mbps           846     1ms     20
n2      p1      10Mbps          260     1ms     200
n2      p2      10Mbps          700     1ms     200
n2      p3      10Mbps          1       1ms     200
n2      p4      10Mbps          1       1ms     200
