# Supplementary material for: Controller-driven vector autoregression model for predicting content popularity in programmable named data networking devices
Source: PeerJ Comput Sci. 2024 Feb 8;10:e1854. doi: 10.7717/peerj-cs.1854 (PMC10909199; doi:10.7717/peerj-cs.1854)
Supplement: Supplemental Information 1 [file peerj-cs-10-1854-s001.xz › ndnSIM-code/examples/topologies/topo-6-node.txt]

# topo-6-node.txt

#   /------\	                                                /------\
#   | Src1 |<--+                                            +-->| Dst1 |
#   \------/    \                                          /    \------/
#            	 \                                        /     
#                 +-->/------\   "bottleneck"  /------\<-+      
#                     | Rtr1 |<===============>| Rtr2 |         
#                 +-->\------/                 \------/<-+      
#                /                                        \
#   /------\    /                                          \    /------\
#   | Src2 |<--+                                            +-->| Dst2 |
#   \------/                                                    \------/

router

# node  comment     yPos    xPos
Src1   NA        1       3
Src2   NA        3       3
Rtr1   NA        2       5
Rtr2   NA        2       7
Dst1   NA        1       9
Dst2   NA        3       9

link

# srcNode   dstNode     bandwidth   metric  delay   queue
Src1        Rtr1        10Mbps      1        10ms    20
Src2        Rtr1        10Mbps      1        10ms    20
Rtr1        Rtr2        1Mbps       1        10ms    20
Dst1        Rtr2        10Mbps      1        10ms    20
Dst2        Rtr2        10Mbps      1        10ms    20
