# Supplementary material for: Controller-driven vector autoregression model for predicting content popularity in programmable named data networking devices
Source: PeerJ Comput Sci. 2024 Feb 8;10:e1854. doi: 10.7717/peerj-cs.1854 (PMC10909199; doi:10.7717/peerj-cs.1854)
Supplement: Supplemental Information 1 [file peerj-cs-10-1854-s001.xz › ndnSIM-code/examples/topologies/topo-abilene.txt]

# any empty lines and lines starting with '#' symbol are ignored
#
# The file should contain exactly two sections: router and link, each starting with the corresponding keyword
#
# router section defines topology nodes and their relative positions (e.g., to use in visualizer)
router

# each line in this section represents one router and should have the following data
# node  comment     yPos    xPos

router0   NA        0       1
router1   NA        1       1
router2   NA        1       2
router3   NA        1       3
router4   NA        1       4
router5   NA        1       4
router6   NA        1       4
router7   NA        1       4
router8   NA        2       1
router9   NA        2       1
producer  NA        2       1

# Note that `node` can be any string. It is possible to access to the node by name using Names::Find, see examples.

# link section defines point-to-point links between nodes and characteristics of these links
link

# Each line should be in the following format (only first two are required, the rest can be omitted)
# srcNode   dstNode     bandwidth   metric  delay   queue
# bandwidth: link bandwidth
# metric: routing metric // Set real routing metrics inside simulation file!
# delay:  link delay
# queue:  MaxPackets for transmission queue on the link (both directions)


#        label   LinkType    LinkLabel   LinkNote    cost

router0     router1     100Mbps   71  5ms
router0     router2     100Mbps   20  5ms

router1     producer    100Mbps   16  5ms

router2     router9     100Mbps   54  5ms

router3     router4     100Mbps   71  5ms
router3     router6     100Mbps  102  5ms

router4     router5     100Mbps   31  5ms
router4     router6     100Mbps   93  5ms

router5     router8      10Mbps  137  5ms

router6     router7     100Mbps   55  5ms

router7     router8      10Mbps   65  5ms
router7     producer     10Mbps   45  5ms

router8     router9      10Mbps   70  5ms

router9     producer     10Mbps   43  5ms
