# Supplementary material for: Controller-driven vector autoregression model for predicting content popularity in programmable named data networking devices
Source: PeerJ Comput Sci. 2024 Feb 8;10:e1854. doi: 10.7717/peerj-cs.1854 (PMC10909199; doi:10.7717/peerj-cs.1854)
Supplement: Supplemental Information 1 [file peerj-cs-10-1854-s001.xz › ndnSIM-code/examples/topologies/topo-grid.txt]

# any empty lines and lines starting with '#' symbol are ignored
#
# The file should contain exactly two sections: router and link, each starting with the corresponding keyword
#
# router section defines topology nodes and their relative positions (e.g., to use in visualizer)
router

# each line in this section represents one router and should have the following data
# node  comment     yPos    xPos

router0   NA        0       1
router1   NA        1       1
router2   NA        1       2
router3   NA        1       3
router4   NA        1       4
router5   NA        1       4
router6   NA        1       4
router7   NA        1       4
producer   NA        2       1


# Note that `node` can be any string. It is possible to access to the node by name using Names::Find, see examples.

# link section defines point-to-point links between nodes and characteristics of these links
link

# Each line should be in the following format (only first two are required, the rest can be omitted)
# srcNode   dstNode     bandwidth   metric  delay   queue
# bandwidth: link bandwidth
# metric: routing metric // Set real routing metrics inside simulation file!
# delay:  link delay
# queue:  MaxPackets for transmission queue on the link (both directions)

router0     router1     100Mbps   1  5ms
router0     router3     100Mbps   2  5ms

router1     router2     100Mbps   3  5ms
router1     router4     100Mbps   4  5ms

router2     router5     100Mbps   5  5ms

router3     router4     100Mbps  16  5ms
router3     router6     100Mbps   1  5ms

router4     router5     100Mbps   8  5ms
router4     router7     100Mbps   4  5ms

router6     router7     100Mbps   5  5ms

router5     producer      10Mbps  10  5ms
router7     producer      10Mbps   2  5ms
