# Supplementary material for: Controller-driven vector autoregression model for predicting content popularity in programmable named data networking devices
Source: PeerJ Comput Sci. 2024 Feb 8;10:e1854. doi: 10.7717/peerj-cs.1854 (PMC10909199; doi:10.7717/peerj-cs.1854)
Supplement: Supplemental Information 1 [file peerj-cs-10-1854-s001.xz › ndnSIM-code/examples/topologies/topo-tree-25-node.txt]

#Topology.Scenario3.txt

router

# node   comment  yPos    xPos
Rtr1     NA        3        9
Rtr2     NA        9        9
Rtr3     NA        15       9
Rtr7     NA        9        15
Rtr4     NA        3        21
Rtr5     NA        9        21
Rtr6     NA        15       21
Src1     NA        1        3
Src2     NA        3        3
Src3     NA        5        3
Src4     NA        7        3
Src5     NA        9        3
Src6     NA        11       3
Src7     NA        13       3
Src8     NA        15       3
Src9     NA        17       3
Dst1     NA        1        27
Dst2     NA        3        27
Dst3     NA        5        27
Dst4     NA        7        27
Dst5     NA        9        27
Dst6     NA        11       27
Dst7     NA        13       27
Dst8     NA        15       27
Dst9     NA        17       27

link
# srcNode   dstNode     bandwidth   metric    delay   queue
Src1        Rtr1        100Mbps      1        10ms     10
Src2        Rtr1        100Mbps      1        10ms     10
Src3        Rtr1        100Mbps      1        10ms     10
Src4        Rtr2        100Mbps      1        10ms     10
Src5        Rtr2        100Mbps      1        10ms     10
Src6        Rtr2        100Mbps      1        10ms     10
Src7        Rtr3        100Mbps      1        10ms     10
Src8        Rtr3        100Mbps      1        10ms     10
Src9        Rtr3        100Mbps      1        10ms     10
Rtr1        Rtr7        10Mbps       1        10ms     10
Rtr2        Rtr7        10Mbps       1        10ms     10
Rtr3        Rtr7        10Mbps       1        10ms     10
Rtr4        Rtr7        10Mbps       1        10ms     10
Rtr5        Rtr7        10Mbps       1        10ms     10
Rtr6        Rtr7        10Mbps       1        10ms     10
Dst1        Rtr4        100Mbps      1        10ms     10
Dst2        Rtr4        100Mbps      1        10ms     10
Dst3        Rtr4        100Mbps      1        10ms     10
Dst4        Rtr5        100Mbps      1        10ms     10
Dst5        Rtr5        100Mbps      1        10ms     10
Dst6        Rtr5        100Mbps      1        10ms     10
Dst7        Rtr6        100Mbps      1        10ms     10
Dst8        Rtr6        100Mbps      1        10ms     10
Dst9        Rtr6        100Mbps      1        10ms     10
