# Supplementary material for: Controller-driven vector autoregression model for predicting content popularity in programmable named data networking devices
Source: PeerJ Comput Sci. 2024 Feb 8;10:e1854. doi: 10.7717/peerj-cs.1854 (PMC10909199; doi:10.7717/peerj-cs.1854)
Supplement: Supplemental Information 1 [file peerj-cs-10-1854-s001.xz › ndnSIM-code/examples/topologies/topo-tree.txt]

# topo-tree.txt

#     /------\      /------\      /------\      /------\
#     |leaf-1|      |leaf-2|      |leaf-3|      |leaf-4|
#     \------/      \------/      \------/      \------/
#          ^          ^                ^           ^	
#          |          |                |           |
#     	    \        /                  \         / 
#            \      /  			 \  	 /    10Mbps / 1ms
#             \    /  			  \ 	/
#              |  |  			   |   | 
#     	       v  v                        v   v     
#	    /-------\                    /-------\
#	    | rtr-1 |                    | rtr-2 |
#           \-------/                    \-------/
#                 ^                        ^                      
#		  |	 		   |
#		   \			  /  10 Mpbs / 1ms 
#		    +--------+  +--------+ 
#			     |  |      
#                            v  v
#			  /--------\
#			  |  root  |
#                         \--------/
#

router

#node	city	y	x	mpi-partition
leaf-1	NA	80	40	1
leaf-2	NA	80	20	3
leaf-3	NA	80	0	2
leaf-4	NA	80	-20	4
rtr-1	NA	60	20	1
rtr-2	NA	60	0	2
root	NA	40	10	0

link

# from	    to		capacity	metric	delay	queue
leaf-1	    rtr-1	10Mbps		1	1ms	100
leaf-2	    rtr-1	10Mbps		1	1ms	100
leaf-3	    rtr-2	10Mbps		1	1ms	100
leaf-4	    rtr-2	10Mbps		1	1ms	100
rtr-1	    root	10Mbps		1	1ms	100
rtr-2	    root	10Mbps		1	1ms	100
