# Supplementary material for: Controller-driven vector autoregression model for predicting content popularity in programmable named data networking devices
Source: PeerJ Comput Sci. 2024 Feb 8;10:e1854. doi: 10.7717/peerj-cs.1854 (PMC10909199; doi:10.7717/peerj-cs.1854)
Supplement: Supplemental Information 1 [file peerj-cs-10-1854-s001.xz › ndnSIM-code/examples/wscript]

## -*- Mode: python; py-indent-offset: 4; indent-tabs-mode: nil; coding: utf-8; -*-

from waflib import Utils, Logs

def build(bld):
    # This may be necessary for visualizer to work
    all_modules = [mod[len("ns3-"):] for mod in bld.env['NS3_ENABLED_MODULES']]

    examples = bld.path.ant_glob(['*.cpp'], excl=['*-mpi.cpp'])
    if 'NS3_MPI' in bld.env['DEFINES_MPI']:
        examples += bld.path.ant_glob(['*-mpi.cpp'])

    for i in examples:
        name = i.change_ext('').path_from(bld.path.get_bld())
        obj = bld.create_ns3_program(name, all_modules)
        obj.source = [i] + bld.path.ant_glob(['%s/**/*.cpp' % name])
