# Supplementary material for: Controller-driven vector autoregression model for predicting content popularity in programmable named data networking devices
Source: PeerJ Comput Sci. 2024 Feb 8;10:e1854. doi: 10.7717/peerj-cs.1854 (PMC10909199; doi:10.7717/peerj-cs.1854)
Supplement: Supplemental Information 1 [file peerj-cs-10-1854-s001.xz › ndnSIM-code/ndn-cxx/detail/tag-host.hpp]

/* -*- Mode:C++; c-file-style:"gnu"; indent-tabs-mode:nil; -*- */
/*
 * Copyright (c) 2013-2021 Regents of the University of California.
 *
 * This file is part of ndn-cxx library (NDN C++ library with eXperimental eXtensions).
 *
 * ndn-cxx library is free software: you can redistribute it and/or modify it under the
 * terms of the GNU Lesser General Public License as published by the Free Software
 * Foundation, either version 3 of the License, or (at your option) any later version.
 *
 * ndn-cxx library is distributed in the hope that it will be useful, but WITHOUT ANY
 * WARRANTY; without even the implied warranty of MERCHANTABILITY or FITNESS FOR A
 * PARTICULAR PURPOSE.  See the GNU Lesser General Public License for more details.
 *
 * You should have received copies of the GNU General Public License and GNU Lesser
 * General Public License along with ndn-cxx, e.g., in COPYING.md file.  If not, see
 * <http://www.gnu.org/licenses/>.
 *
 * See AUTHORS.md for complete list of ndn-cxx authors and contributors.
 */

#ifndef NDN_CXX_DETAIL_TAG_HOST_HPP
#define NDN_CXX_DETAIL_TAG_HOST_HPP

#include "ndn-cxx/detail/common.hpp"
#include "ndn-cxx/tag.hpp"

#include <map>

namespace ndn {

/** \brief Base class to store tag information (e.g., inside Interest and Data packets)
 */
class TagHost
{
public:
  /** \brief get a tag item
   *  \tparam T type of the tag, which must be a subclass of ndn::Tag
   *  \retval nullptr if no Tag of type T is stored
   */
  template<typename T>
  shared_ptr<T>
  getTag() const;

  /** \brief set a tag item
   *  \tparam T type of the tag, which must be a subclass of ndn::Tag
   *  \note Tag can be set even on a const tag host instance
   */
  template<typename T>
  void
  setTag(shared_ptr<T> tag) const;

  /** \brief remove tag item
   *  \note Tag can be removed even on a const tag host instance
   */
  template<typename T>
  void
  removeTag() const;

private:
  mutable std::map<int, shared_ptr<Tag>> m_tags;
};

template<typename T>
shared_ptr<T>
TagHost::getTag() const
{
  static_assert(std::is_base_of<Tag, T>::value, "T must inherit from Tag");

  auto it = m_tags.find(T::getTypeId());
  if (it == m_tags.end()) {
    return nullptr;
  }
  return static_pointer_cast<T>(it->second);
}

template<typename T>
void
TagHost::setTag(shared_ptr<T> tag) const
{
  static_assert(std::is_base_of<Tag, T>::value, "T must inherit from Tag");

  if (tag == nullptr) {
    m_tags.erase(T::getTypeId());
  }
  else {
    m_tags[T::getTypeId()] = std::move(tag);
  }
}

template<typename T>
void
TagHost::removeTag() const
{
  setTag<T>(nullptr);
}

} // namespace ndn

#endif // NDN_CXX_DETAIL_TAG_HOST_HPP
