# Supplementary material for: Controller-driven vector autoregression model for predicting content popularity in programmable named data networking devices
Source: PeerJ Comput Sci. 2024 Feb 8;10:e1854. doi: 10.7717/peerj-cs.1854 (PMC10909199; doi:10.7717/peerj-cs.1854)
Supplement: Supplemental Information 1 [file peerj-cs-10-1854-s001.xz › ndnSIM-code/ndn-cxx/encoding/buffer-stream.hpp]

/* -*- Mode:C++; c-file-style:"gnu"; indent-tabs-mode:nil; -*- */
/*
 * Copyright (c) 2013-2021 Regents of the University of California.
 *
 * This file is part of ndn-cxx library (NDN C++ library with eXperimental eXtensions).
 *
 * ndn-cxx library is free software: you can redistribute it and/or modify it under the
 * terms of the GNU Lesser General Public License as published by the Free Software
 * Foundation, either version 3 of the License, or (at your option) any later version.
 *
 * ndn-cxx library is distributed in the hope that it will be useful, but WITHOUT ANY
 * WARRANTY; without even the implied warranty of MERCHANTABILITY or FITNESS FOR A
 * PARTICULAR PURPOSE.  See the GNU Lesser General Public License for more details.
 *
 * You should have received copies of the GNU General Public License and GNU Lesser
 * General Public License along with ndn-cxx, e.g., in COPYING.md file.  If not, see
 * <http://www.gnu.org/licenses/>.
 *
 * See AUTHORS.md for complete list of ndn-cxx authors and contributors.
 *
 * @author Alexander Afanasyev <http://lasr.cs.ucla.edu/afanasyev/index.html>
 */

#ifndef NDN_CXX_ENCODING_BUFFER_STREAM_HPP
#define NDN_CXX_ENCODING_BUFFER_STREAM_HPP

#include "ndn-cxx/encoding/buffer.hpp"

#include <boost/iostreams/categories.hpp>
#include <boost/iostreams/stream.hpp>

namespace ndn {

namespace detail {

/** @brief (implementation detail) a Boost.Iostreams.Sink which appends to an \p ndn::Buffer
 */
class BufferAppendDevice
{
public:
  typedef char char_type;
  typedef boost::iostreams::sink_tag category;

  explicit
  BufferAppendDevice(Buffer& container);

  std::streamsize
  write(const char_type* s, std::streamsize n);

protected:
  Buffer& m_container;
};

} // namespace detail

/** @brief implements an output stream that constructs \p ndn::Buffer
 *
 *  The benefit of using stream interface is that it provides automatic buffering of
 *  written data and eliminates (or reduces) overhead of resizing the underlying buffer
 *  when writing small pieces of data.
 *
 *  Usage example:
 *  @code
 *  OBufferStream obuf;
 *  obuf.put(0);
 *  obuf.write(anotherBuffer, anotherBufferSize);
 *  shared_ptr<Buffer> buf = obuf.buf();
 *  @endcode
 */
class OBufferStream : public boost::iostreams::stream<detail::BufferAppendDevice>
{
public:
  OBufferStream();

  ~OBufferStream();

  /**
   * Flush written data to the stream and return shared pointer to the underlying buffer
   */
  shared_ptr<Buffer>
  buf();

private:
  BufferPtr m_buffer;
  detail::BufferAppendDevice m_device;
};

} // namespace ndn

#endif // NDN_CXX_ENCODING_BUFFER_STREAM_HPP
