# Supplementary material for: Controller-driven vector autoregression model for predicting content popularity in programmable named data networking devices
Source: PeerJ Comput Sci. 2024 Feb 8;10:e1854. doi: 10.7717/peerj-cs.1854 (PMC10909199; doi:10.7717/peerj-cs.1854)
Supplement: Supplemental Information 1 [file peerj-cs-10-1854-s001.xz › ndnSIM-code/ndn-cxx/encoding/encoder.hpp]

/* -*- Mode:C++; c-file-style:"gnu"; indent-tabs-mode:nil; -*- */
/*
 * Copyright (c) 2013-2022 Regents of the University of California.
 *
 * This file is part of ndn-cxx library (NDN C++ library with eXperimental eXtensions).
 *
 * ndn-cxx library is free software: you can redistribute it and/or modify it under the
 * terms of the GNU Lesser General Public License as published by the Free Software
 * Foundation, either version 3 of the License, or (at your option) any later version.
 *
 * ndn-cxx library is distributed in the hope that it will be useful, but WITHOUT ANY
 * WARRANTY; without even the implied warranty of MERCHANTABILITY or FITNESS FOR A
 * PARTICULAR PURPOSE.  See the GNU Lesser General Public License for more details.
 *
 * You should have received copies of the GNU General Public License and GNU Lesser
 * General Public License along with ndn-cxx, e.g., in COPYING.md file.  If not, see
 * <http://www.gnu.org/licenses/>.
 *
 * See AUTHORS.md for complete list of ndn-cxx authors and contributors.
 */

#ifndef NDN_CXX_ENCODING_ENCODER_HPP
#define NDN_CXX_ENCODING_ENCODER_HPP

#include "ndn-cxx/encoding/block.hpp"

namespace ndn {
namespace encoding {

/**
 * @brief Helper class to perform TLV encoding.
 *
 * The interface of this class (mostly) matches that of the Estimator class.
 *
 * @sa Estimator
 */
class Encoder : noncopyable
{
public: // common interface between Encoder and Estimator
  /**
   * @brief Prepend a sequence of bytes
   */
  size_t
  prependBytes(span<const uint8_t> bytes);

  /**
   * @brief Append a sequence of bytes
   */
  size_t
  appendBytes(span<const uint8_t> bytes);

  /**
   * @brief Prepend range of bytes from the range [@p first, @p last)
   */
  template<class Iterator>
  size_t
  prependRange(Iterator first, Iterator last);

  /**
   * @brief Append range of bytes from the range [@p first, @p last)
   */
  template<class Iterator>
  size_t
  appendRange(Iterator first, Iterator last);

  /**
   * @brief Prepend @p number encoded as a VAR-NUMBER in NDN-TLV format
   * @sa https://named-data.net/doc/NDN-packet-spec/current/tlv.html
   */
  size_t
  prependVarNumber(uint64_t number);

  /**
   * @brief Append @p number encoded as a VAR-NUMBER in NDN-TLV format
   * @sa https://named-data.net/doc/NDN-packet-spec/current/tlv.html
   */
  size_t
  appendVarNumber(uint64_t number);

  /**
   * @brief Prepend @p integer encoded as a NonNegativeInteger in NDN-TLV format
   * @sa https://named-data.net/doc/NDN-packet-spec/current/tlv.html
   */
  size_t
  prependNonNegativeInteger(uint64_t integer);

  /**
   * @brief Append @p integer encoded as a NonNegativeInteger in NDN-TLV format
   * @sa https://named-data.net/doc/NDN-packet-spec/current/tlv.html
   */
  size_t
  appendNonNegativeInteger(uint64_t integer);

public: // unique interface to the Encoder
  using value_type = Buffer::value_type;
  using iterator = Buffer::iterator;
  using const_iterator = Buffer::const_iterator;

  /**
   * @brief Create instance of the encoder with the specified reserved sizes
   * @param totalReserve    initial buffer size to reserve
   * @param reserveFromBack number of bytes to reserve for append* operations
   */
  explicit
  Encoder(size_t totalReserve = MAX_NDN_PACKET_SIZE, size_t reserveFromBack = 400);

  /**
   * @brief Create EncodingBlock from existing block
   *
   * This is a dangerous constructor and should be used with caution.
   * It will modify contents of the buffer that is used by block and may
   * impact data in other blocks.
   *
   * The primary purpose for this method is to be used to extend Block
   * after sign operation.
   */
  explicit
  Encoder(const Block& block);

  /**
   * @brief Reserve @p size bytes for the underlying buffer
   * @param size amount of bytes to reserve in the underlying buffer
   * @param addInFront if true, then @p size bytes will be available in front (i.e., subsequent call
   *        to prepend* will not need to allocate memory).  If false, then reservation will be done
   *        at the end of the buffer (i.d., for subsequent append* calls)
   * @note Reserve size is exact, unlike reserveFront and reserveBack methods
   * @sa reserveFront, reserveBack
   */
  void
  reserve(size_t size, bool addInFront);

  /**
   * @brief Reserve at least @p size bytes at the back of the underlying buffer
   * @note the actual reserve size can be (and in most cases is) larger than specified reservation
   *       length
   */
  void
  reserveBack(size_t size);

  /**
   * @brief Reserve at least @p isze bytes at the beginning of the underlying buffer
   * @note the actual reserve size can be (and in most cases is) larger than specified reservation
   *       length
   */
  void
  reserveFront(size_t size);

  /**
   * @brief Get size of the underlying buffer
   */
  size_t
  capacity() const noexcept
  {
    return m_buffer->size();
  }

  /**
   * @brief Get underlying buffer
   */
  shared_ptr<Buffer>
  getBuffer() const noexcept
  {
    return m_buffer;
  }

public: // accessors
  /**
   * @brief Returns an iterator pointing to the first byte of the encoded buffer
   */
  iterator
  begin() noexcept
  {
    return m_begin;
  }

  /**
   * @brief Returns an iterator pointing to the first byte of the encoded buffer
   */
  const_iterator
  begin() const noexcept
  {
    return m_begin;
  }

  /**
   * @brief Returns an iterator pointing to the past-the-end byte of the encoded buffer
   */
  iterator
  end() noexcept
  {
    return m_end;
  }

  /**
   * @brief Returns an iterator pointing to the past-the-end byte of the encoded buffer
   */
  const_iterator
  end() const noexcept
  {
    return m_end;
  }

  /**
   * @brief Returns a pointer to the first byte of the encoded buffer
   */
  uint8_t*
  data() noexcept
  {
    return &*m_begin;
  }

  /**
   * @brief Returns a pointer to the first byte of the encoded buffer
   */
  const uint8_t*
  data() const noexcept
  {
    return &*m_begin;
  }

  /**
   * @brief Returns the size of the encoded buffer
   */
  size_t
  size() const noexcept
  {
    return static_cast<size_t>(std::distance(m_begin, m_end));
  }

  /**
   * @brief Create Block from the underlying buffer
   *
   * @param verifyLength If this parameter set to true, Block's constructor
   *                     will be requested to verify consistency of the encoded
   *                     length in the Block, otherwise ignored
   */
  Block
  block(bool verifyLength = true) const;

private:
  shared_ptr<Buffer> m_buffer;

  // invariant: m_begin always points to the position of last-written byte (if prepending data)
  iterator m_begin;
  // invariant: m_end always points to the position of next unwritten byte (if appending data)
  iterator m_end;
};

template<class Iterator>
size_t
Encoder::prependRange(Iterator first, Iterator last)
{
  using ValueType = typename std::iterator_traits<Iterator>::value_type;
  static_assert(sizeof(ValueType) == 1 && !std::is_same<ValueType, bool>::value, "");

  size_t length = std::distance(first, last);
  reserveFront(length);

  std::advance(m_begin, -length);
  std::copy(first, last, m_begin);
  return length;
}

template<class Iterator>
size_t
Encoder::appendRange(Iterator first, Iterator last)
{
  using ValueType = typename std::iterator_traits<Iterator>::value_type;
  static_assert(sizeof(ValueType) == 1 && !std::is_same<ValueType, bool>::value, "");

  size_t length = std::distance(first, last);
  reserveBack(length);

  std::copy(first, last, m_end);
  std::advance(m_end, length);
  return length;
}

} // namespace encoding
} // namespace ndn

#endif // NDN_CXX_ENCODING_ENCODER_HPP
