# Supplementary material for: Controller-driven vector autoregression model for predicting content popularity in programmable named data networking devices
Source: PeerJ Comput Sci. 2024 Feb 8;10:e1854. doi: 10.7717/peerj-cs.1854 (PMC10909199; doi:10.7717/peerj-cs.1854)
Supplement: Supplemental Information 1 [file peerj-cs-10-1854-s001.xz › ndnSIM-code/ndn-cxx/encoding/encoding-buffer-fwd.hpp]

/* -*- Mode:C++; c-file-style:"gnu"; indent-tabs-mode:nil; -*- */
/*
 * Copyright (c) 2013-2021 Regents of the University of California.
 *
 * This file is part of ndn-cxx library (NDN C++ library with eXperimental eXtensions).
 *
 * ndn-cxx library is free software: you can redistribute it and/or modify it under the
 * terms of the GNU Lesser General Public License as published by the Free Software
 * Foundation, either version 3 of the License, or (at your option) any later version.
 *
 * ndn-cxx library is distributed in the hope that it will be useful, but WITHOUT ANY
 * WARRANTY; without even the implied warranty of MERCHANTABILITY or FITNESS FOR A
 * PARTICULAR PURPOSE.  See the GNU Lesser General Public License for more details.
 *
 * You should have received copies of the GNU General Public License and GNU Lesser
 * General Public License along with ndn-cxx, e.g., in COPYING.md file.  If not, see
 * <http://www.gnu.org/licenses/>.
 *
 * See AUTHORS.md for complete list of ndn-cxx authors and contributors.
 */

#ifndef NDN_CXX_ENCODING_ENCODING_BUFFER_FWD_HPP
#define NDN_CXX_ENCODING_ENCODING_BUFFER_FWD_HPP

#include "ndn-cxx/detail/common.hpp"

namespace ndn {
namespace encoding {

enum Tag {
  EncoderTag   = true, ///< Tag for EncodingImpl to indicate that Encoder is requested
  EstimatorTag = false ///< Tag for EncodingImpl to indicate that Estimator is requested
};

template<Tag TAG>
class EncodingImpl;

using EncodingBuffer    = EncodingImpl<EncoderTag>;
using EncodingEstimator = EncodingImpl<EstimatorTag>;

} // namespace encoding

using encoding::EncodingImpl;
using encoding::EncodingBuffer;
using encoding::EncodingEstimator;

} // namespace ndn

#define NDN_CXX_DECLARE_WIRE_ENCODE_INSTANTIATIONS(ClassName) \
  extern template size_t \
  ClassName::wireEncode<::ndn::encoding::EncoderTag>(::ndn::EncodingBuffer&) const; \
  extern template size_t \
  ClassName::wireEncode<::ndn::encoding::EstimatorTag>(::ndn::EncodingEstimator&) const \

#define NDN_CXX_DEFINE_WIRE_ENCODE_INSTANTIATIONS(ClassName) \
  template size_t \
  ClassName::wireEncode<::ndn::encoding::EncoderTag>(::ndn::EncodingBuffer&) const; \
  template size_t \
  ClassName::wireEncode<::ndn::encoding::EstimatorTag>(::ndn::EncodingEstimator&) const \

#endif // NDN_CXX_ENCODING_ENCODING_BUFFER_FWD_HPP
