# Supplementary material for: Controller-driven vector autoregression model for predicting content popularity in programmable named data networking devices
Source: PeerJ Comput Sci. 2024 Feb 8;10:e1854. doi: 10.7717/peerj-cs.1854 (PMC10909199; doi:10.7717/peerj-cs.1854)
Supplement: Supplemental Information 1 [file peerj-cs-10-1854-s001.xz › ndnSIM-code/ndn-cxx/impl/README.md]

# Implementation Detail

This folder contains implementation detail of ndn-cxx library.
Declarations contained in these files are not considered public API and they can change without notice.

Headers in this folder are not installed to the target system.
