# Supplementary material for: Controller-driven vector autoregression model for predicting content popularity in programmable named data networking devices
Source: PeerJ Comput Sci. 2024 Feb 8;10:e1854. doi: 10.7717/peerj-cs.1854 (PMC10909199; doi:10.7717/peerj-cs.1854)
Supplement: Supplemental Information 1 [file peerj-cs-10-1854-s001.xz › ndnSIM-code/ndn-cxx/impl/lp-field-tag.hpp]

/* -*- Mode:C++; c-file-style:"gnu"; indent-tabs-mode:nil; -*- */
/*
 * Copyright (c) 2013-2021 Regents of the University of California.
 *
 * This file is part of ndn-cxx library (NDN C++ library with eXperimental eXtensions).
 *
 * ndn-cxx library is free software: you can redistribute it and/or modify it under the
 * terms of the GNU Lesser General Public License as published by the Free Software
 * Foundation, either version 3 of the License, or (at your option) any later version.
 *
 * ndn-cxx library is distributed in the hope that it will be useful, but WITHOUT ANY
 * WARRANTY; without even the implied warranty of MERCHANTABILITY or FITNESS FOR A
 * PARTICULAR PURPOSE.  See the GNU Lesser General Public License for more details.
 *
 * You should have received copies of the GNU General Public License and GNU Lesser
 * General Public License along with ndn-cxx, e.g., in COPYING.md file.  If not, see
 * <http://www.gnu.org/licenses/>.
 *
 * See AUTHORS.md for complete list of ndn-cxx authors and contributors.
 */

#ifndef NDN_CXX_IMPL_LP_FIELD_TAG_HPP
#define NDN_CXX_IMPL_LP_FIELD_TAG_HPP

#include "ndn-cxx/lp/packet.hpp"
#include "ndn-cxx/lp/tags.hpp"

namespace ndn {

template<typename Field, typename Tag, typename Packet>
void
addFieldFromTag(lp::Packet& lpPacket, const Packet& packet)
{
  shared_ptr<Tag> tag = static_cast<const TagHost&>(packet).getTag<Tag>();
  if (tag != nullptr) {
    lpPacket.add<Field>(*tag);
  }
}

template<typename Tag, typename Field, typename Packet>
void
addTagFromField(Packet& packet, const lp::Packet& lpPacket)
{
  if (lpPacket.has<Field>()) {
    packet.setTag(make_shared<Tag>(lpPacket.get<Field>()));
  }
}

} // namespace ndn

#endif // NDN_CXX_IMPL_LP_FIELD_TAG_HPP
