# Supplementary material for: Controller-driven vector autoregression model for predicting content popularity in programmable named data networking devices
Source: PeerJ Comput Sci. 2024 Feb 8;10:e1854. doi: 10.7717/peerj-cs.1854 (PMC10909199; doi:10.7717/peerj-cs.1854)
Supplement: Supplemental Information 1 [file peerj-cs-10-1854-s001.xz › ndnSIM-code/ndn-cxx/impl/pending-interest.hpp]

/* -*- Mode:C++; c-file-style:"gnu"; indent-tabs-mode:nil; -*- */
/*
 * Copyright (c) 2013-2021 Regents of the University of California.
 *
 * This file is part of ndn-cxx library (NDN C++ library with eXperimental eXtensions).
 *
 * ndn-cxx library is free software: you can redistribute it and/or modify it under the
 * terms of the GNU Lesser General Public License as published by the Free Software
 * Foundation, either version 3 of the License, or (at your option) any later version.
 *
 * ndn-cxx library is distributed in the hope that it will be useful, but WITHOUT ANY
 * WARRANTY; without even the implied warranty of MERCHANTABILITY or FITNESS FOR A
 * PARTICULAR PURPOSE.  See the GNU Lesser General Public License for more details.
 *
 * You should have received copies of the GNU General Public License and GNU Lesser
 * General Public License along with ndn-cxx, e.g., in COPYING.md file.  If not, see
 * <http://www.gnu.org/licenses/>.
 *
 * See AUTHORS.md for complete list of ndn-cxx authors and contributors.
 */

#ifndef NDN_CXX_IMPL_PENDING_INTEREST_HPP
#define NDN_CXX_IMPL_PENDING_INTEREST_HPP

#include "ndn-cxx/data.hpp"
#include "ndn-cxx/face.hpp"
#include "ndn-cxx/interest.hpp"
#include "ndn-cxx/impl/record-container.hpp"
#include "ndn-cxx/lp/nack.hpp"
#include "ndn-cxx/util/scheduler.hpp"

namespace ndn {

/**
 * @brief Indicates where a pending Interest came from.
 */
enum class PendingInterestOrigin
{
  APP, ///< Interest was received from this app via Face::expressInterest API
  FORWARDER ///< Interest was received from the forwarder via Transport
};

std::ostream&
operator<<(std::ostream& os, PendingInterestOrigin origin)
{
  switch (origin) {
    case PendingInterestOrigin::APP:
      return os << "app";
    case PendingInterestOrigin::FORWARDER:
      return os << "forwarder";
  }
  NDN_CXX_UNREACHABLE;
}

/**
 * @brief Stores a pending Interest and associated callbacks.
 */
class PendingInterest : public detail::RecordBase<PendingInterest>
{
public:
  /**
   * @brief Construct a pending Interest record for an Interest from Face::expressInterest
   *
   * The timeout is set based on the current time and InterestLifetime.
   * This class will invoke the timeout callback unless the record is deleted before timeout.
   */
  PendingInterest(shared_ptr<const Interest> interest, const DataCallback& dataCallback,
                  const NackCallback& nackCallback, const TimeoutCallback& timeoutCallback,
                  Scheduler& scheduler)
    : m_interest(std::move(interest))
    , m_origin(PendingInterestOrigin::APP)
    , m_dataCallback(dataCallback)
    , m_nackCallback(nackCallback)
    , m_timeoutCallback(timeoutCallback)
  {
    scheduleTimeoutEvent(scheduler);
  }

  /**
   * @brief Construct a pending Interest record for an Interest from the forwarder
   */
  PendingInterest(shared_ptr<const Interest> interest, Scheduler& scheduler)
    : m_interest(std::move(interest))
    , m_origin(PendingInterestOrigin::FORWARDER)
  {
    scheduleTimeoutEvent(scheduler);
  }

  shared_ptr<const Interest>
  getInterest() const
  {
    return m_interest;
  }

  PendingInterestOrigin
  getOrigin() const
  {
    return m_origin;
  }

  /**
   * @brief Record that the Interest has been forwarded to one destination
   *
   * A "destination" could be either a local InterestFilter or the forwarder.
   */
  void
  recordForwarding()
  {
    ++m_nNotNacked;
  }

  /**
   * @brief Record an incoming Nack against a forwarded Interest
   * @return least severe Nack if all destinations where the Interest was forwarded have Nacked;
   *         otherwise, nullopt
   */
  optional<lp::Nack>
  recordNack(const lp::Nack& nack)
  {
    --m_nNotNacked;
    BOOST_ASSERT(m_nNotNacked >= 0);

    if (!m_leastSevereNack || lp::isLessSevere(nack.getReason(), m_leastSevereNack->getReason())) {
      m_leastSevereNack = nack;
    }

    return m_nNotNacked > 0 ? nullopt : m_leastSevereNack;
  }

  /**
   * @brief Invoke the Data callback
   * @note This method does nothing if the Data callback is empty
   */
  void
  invokeDataCallback(const Data& data)
  {
    if (m_dataCallback) {
      m_dataCallback(*m_interest, data);
    }
  }

  /**
   * @brief Invoke the Nack callback
   * @note This method does nothing if the Nack callback is empty
   */
  void
  invokeNackCallback(const lp::Nack& nack)
  {
    if (m_nackCallback) {
      m_nackCallback(*m_interest, nack);
    }
  }

private:
  void
  scheduleTimeoutEvent(Scheduler& scheduler)
  {
    m_timeoutEvent = scheduler.schedule(m_interest->getInterestLifetime(),
                                        [=] { this->invokeTimeoutCallback(); });
  }

  /**
   * @brief Invoke the timeout callback (if non-empty) and the deleter
   */
  void
  invokeTimeoutCallback()
  {
    if (m_timeoutCallback) {
      m_timeoutCallback(*m_interest);
    }

    deleteSelf();
  }

private:
  shared_ptr<const Interest> m_interest;
  PendingInterestOrigin m_origin;
  DataCallback m_dataCallback;
  NackCallback m_nackCallback;
  TimeoutCallback m_timeoutCallback;
  scheduler::ScopedEventId m_timeoutEvent;
  int m_nNotNacked = 0; ///< number of Interest destinations that have not Nacked
  optional<lp::Nack> m_leastSevereNack;
};

} // namespace ndn

#endif // NDN_CXX_IMPL_PENDING_INTEREST_HPP
