# Supplementary material for: Controller-driven vector autoregression model for predicting content popularity in programmable named data networking devices
Source: PeerJ Comput Sci. 2024 Feb 8;10:e1854. doi: 10.7717/peerj-cs.1854 (PMC10909199; doi:10.7717/peerj-cs.1854)
Supplement: Supplemental Information 1 [file peerj-cs-10-1854-s001.xz › ndnSIM-code/ndn-cxx/ims/in-memory-storage-fifo.hpp]

/* -*- Mode:C++; c-file-style:"gnu"; indent-tabs-mode:nil; -*- */
/*
 * Copyright (c) 2013-2021 Regents of the University of California.
 *
 * This file is part of ndn-cxx library (NDN C++ library with eXperimental eXtensions).
 *
 * ndn-cxx library is free software: you can redistribute it and/or modify it under the
 * terms of the GNU Lesser General Public License as published by the Free Software
 * Foundation, either version 3 of the License, or (at your option) any later version.
 *
 * ndn-cxx library is distributed in the hope that it will be useful, but WITHOUT ANY
 * WARRANTY; without even the implied warranty of MERCHANTABILITY or FITNESS FOR A
 * PARTICULAR PURPOSE.  See the GNU Lesser General Public License for more details.
 *
 * You should have received copies of the GNU General Public License and GNU Lesser
 * General Public License along with ndn-cxx, e.g., in COPYING.md file.  If not, see
 * <http://www.gnu.org/licenses/>.
 *
 * See AUTHORS.md for complete list of ndn-cxx authors and contributors.
 */

#ifndef NDN_CXX_IMS_IN_MEMORY_STORAGE_FIFO_HPP
#define NDN_CXX_IMS_IN_MEMORY_STORAGE_FIFO_HPP

#include "ndn-cxx/ims/in-memory-storage.hpp"

#include <boost/multi_index_container.hpp>
#include <boost/multi_index/hashed_index.hpp>
#include <boost/multi_index/sequenced_index.hpp>

namespace ndn {

/** @brief Provides in-memory storage employing First-In-First-Out (FIFO) replacement policy.
 */
class InMemoryStorageFifo : public InMemoryStorage
{
public:
  explicit
  InMemoryStorageFifo(size_t limit = 16);

  explicit
  InMemoryStorageFifo(DummyIoService& ioService, size_t limit = 16);

NDN_CXX_PUBLIC_WITH_TESTS_ELSE_PROTECTED:
  /** @brief Removes one Data packet from in-memory storage based on FIFO
   *  @return{ whether the Data was removed }
   */
  bool
  evictItem() override;

  /** @brief Update the entry after a entry is successfully inserted, add it to the cleanupIndex
   */
  void
  afterInsert(InMemoryStorageEntry* entry) override;

  /** @brief Update the entry or other data structures before a entry is successfully erased,
   *  erase it from the cleanupIndex
   */
  void
  beforeErase(InMemoryStorageEntry* entry) override;

private:
  // multi_index_container to implement FIFO
  class byArrival;
  class byEntity;

  typedef boost::multi_index_container<
    InMemoryStorageEntry*,
    boost::multi_index::indexed_by<

      // by Entry itself
      boost::multi_index::hashed_unique<
        boost::multi_index::tag<byEntity>,
        boost::multi_index::identity<InMemoryStorageEntry*>
      >,

      // by arrival (FIFO)
      boost::multi_index::sequenced<
        boost::multi_index::tag<byArrival>
      >

    >
  > CleanupIndex;

  CleanupIndex m_cleanupIndex;
};

} // namespace ndn

#endif // NDN_CXX_IMS_IN_MEMORY_STORAGE_FIFO_HPP
