# Supplementary material for: Controller-driven vector autoregression model for predicting content popularity in programmable named data networking devices
Source: PeerJ Comput Sci. 2024 Feb 8;10:e1854. doi: 10.7717/peerj-cs.1854 (PMC10909199; doi:10.7717/peerj-cs.1854)
Supplement: Supplemental Information 1 [file peerj-cs-10-1854-s001.xz › ndnSIM-code/ndn-cxx/lp/tags.hpp]

/* -*- Mode:C++; c-file-style:"gnu"; indent-tabs-mode:nil; -*- */
/*
 * Copyright (c) 2013-2018 Regents of the University of California.
 *
 * This file is part of ndn-cxx library (NDN C++ library with eXperimental eXtensions).
 *
 * ndn-cxx library is free software: you can redistribute it and/or modify it under the
 * terms of the GNU Lesser General Public License as published by the Free Software
 * Foundation, either version 3 of the License, or (at your option) any later version.
 *
 * ndn-cxx library is distributed in the hope that it will be useful, but WITHOUT ANY
 * WARRANTY; without even the implied warranty of MERCHANTABILITY or FITNESS FOR A
 * PARTICULAR PURPOSE.  See the GNU Lesser General Public License for more details.
 *
 * You should have received copies of the GNU General Public License and GNU Lesser
 * General Public License along with ndn-cxx, e.g., in COPYING.md file.  If not, see
 * <http://www.gnu.org/licenses/>.
 *
 * See AUTHORS.md for complete list of ndn-cxx authors and contributors.
 */

#ifndef NDN_CXX_LP_TAGS_HPP
#define NDN_CXX_LP_TAGS_HPP

#include "ndn-cxx/lp/cache-policy.hpp"
#include "ndn-cxx/lp/empty-value.hpp"
#include "ndn-cxx/lp/geo-tag.hpp"
#include "ndn-cxx/lp/prefix-announcement-header.hpp"
#include "ndn-cxx/tag.hpp"

namespace ndn {
namespace lp {

/** \class IncomingFaceIdTag
 *  \brief a packet tag for IncomingFaceId field
 *
 *  This tag can be attached to Interest, Data, Nack.
 */
typedef SimpleTag<uint64_t, 10> IncomingFaceIdTag;

/** \class NextHopFaceIdTag
 *  \brief a packet tag for NextHopFaceId field
 *
 *  This tag can be attached to Interest.
 */
typedef SimpleTag<uint64_t, 11> NextHopFaceIdTag;

/** \class CachePolicyTag
 *  \brief a packet tag for CachePolicy field
 *
 *  This tag can be attached to Data.
 */
typedef SimpleTag<CachePolicy, 12> CachePolicyTag;

/** \class CongestionMarkTag
 *  \brief a packet tag for CongestionMark field
 *
 *  This tag can be attached to Interest, Data, Nack.
 */
typedef SimpleTag<uint64_t, 13> CongestionMarkTag;

/** \class NonDiscoveryTag
 *  \brief a packet tag for NonDiscovery field
 *
 *  This tag can be attached to Interest.
 */
typedef SimpleTag<EmptyValue, 14> NonDiscoveryTag;

/** \class PrefixAnnouncementTag
 *  \brief a packet tag for PrefixAnnouncement field
 *
 *  This tag can be attached to Data.
 */
typedef SimpleTag<PrefixAnnouncementHeader, 15> PrefixAnnouncementTag;

/** \class HopCountTag
 *  \brief a packet tag for HopCount field
 *
 * This tag can be attached to Interest, Data, Nack.
 */
typedef SimpleTag<uint64_t, 0x60000000> HopCountTag;

/** \class GeoTag
 *  \brief a packet tag for GeoTag field
 *
 * This tag can be attached to Interest, Data, Nack.
 */
class GeoTag; // 0x60000001, defined directly in geo-tag.hpp

} // namespace lp
} // namespace ndn

#endif // NDN_CXX_LP_TAGS_HPP
