# Supplementary material for: Controller-driven vector autoregression model for predicting content popularity in programmable named data networking devices
Source: PeerJ Comput Sci. 2024 Feb 8;10:e1854. doi: 10.7717/peerj-cs.1854 (PMC10909199; doi:10.7717/peerj-cs.1854)
Supplement: Supplemental Information 1 [file peerj-cs-10-1854-s001.xz › ndnSIM-code/ndn-cxx/mgmt/nfd/command-options.hpp]

/* -*- Mode:C++; c-file-style:"gnu"; indent-tabs-mode:nil; -*- */
/*
 * Copyright (c) 2013-2021 Regents of the University of California.
 *
 * This file is part of ndn-cxx library (NDN C++ library with eXperimental eXtensions).
 *
 * ndn-cxx library is free software: you can redistribute it and/or modify it under the
 * terms of the GNU Lesser General Public License as published by the Free Software
 * Foundation, either version 3 of the License, or (at your option) any later version.
 *
 * ndn-cxx library is distributed in the hope that it will be useful, but WITHOUT ANY
 * WARRANTY; without even the implied warranty of MERCHANTABILITY or FITNESS FOR A
 * PARTICULAR PURPOSE.  See the GNU Lesser General Public License for more details.
 *
 * You should have received copies of the GNU General Public License and GNU Lesser
 * General Public License along with ndn-cxx, e.g., in COPYING.md file.  If not, see
 * <http://www.gnu.org/licenses/>.
 *
 * See AUTHORS.md for complete list of ndn-cxx authors and contributors.
 */

#ifndef NDN_CXX_MGMT_NFD_COMMAND_OPTIONS_HPP
#define NDN_CXX_MGMT_NFD_COMMAND_OPTIONS_HPP

#include "ndn-cxx/security/signing-info.hpp"

namespace ndn {
namespace nfd {

/** \ingroup management
 *  \brief contains options for ControlCommand execution
 *  \note This type is intentionally copyable
 */
class CommandOptions
{
public:
  /** \brief constructs CommandOptions
   *  \post getTimeout() == DEFAULT_TIMEOUT
   *  \post getPrefix() == DEFAULT_PREFIX
   *  \post getSigningInfo().getSignerType() == SIGNER_TYPE_NULL
   */
  CommandOptions();

  /** \return command timeout
   */
  const time::milliseconds&
  getTimeout() const
  {
    return m_timeout;
  }

  /** \brief sets command timeout
   *  \param timeout the new command timeout, must be positive
   *  \throw std::out_of_range if timeout is non-positive
   *  \return self
   */
  CommandOptions&
  setTimeout(const time::milliseconds& timeout);

  /** \return command prefix
   */
  const Name&
  getPrefix() const
  {
    return m_prefix;
  }

  /** \brief sets command prefix
   *  \return self
   */
  CommandOptions&
  setPrefix(const Name& prefix);

  /** \return signing parameters
   */
  const security::SigningInfo&
  getSigningInfo() const
  {
    return m_signingInfo;
  }

  /** \brief sets signing parameters
   *  \return self
   */
  CommandOptions&
  setSigningInfo(const security::SigningInfo& signingInfo);

public:
  /** \brief gives the default command timeout: 10000ms
   */
  static const time::milliseconds DEFAULT_TIMEOUT;

  /** \brief gives the default command prefix: ndn:/localhost/nfd
   */
  static const Name DEFAULT_PREFIX;

private:
  time::milliseconds m_timeout;
  Name m_prefix;
  security::SigningInfo m_signingInfo;
};

} // namespace nfd
} // namespace ndn

#endif // NDN_CXX_MGMT_NFD_COMMAND_OPTIONS_HPP
