# Supplementary material for: Controller-driven vector autoregression model for predicting content popularity in programmable named data networking devices
Source: PeerJ Comput Sci. 2024 Feb 8;10:e1854. doi: 10.7717/peerj-cs.1854 (PMC10909199; doi:10.7717/peerj-cs.1854)
Supplement: Supplemental Information 1 [file peerj-cs-10-1854-s001.xz › ndnSIM-code/ndn-cxx/mgmt/nfd/face-traits.hpp]

/* -*- Mode:C++; c-file-style:"gnu"; indent-tabs-mode:nil; -*- */
/*
 * Copyright (c) 2013-2021 Regents of the University of California.
 *
 * This file is part of ndn-cxx library (NDN C++ library with eXperimental eXtensions).
 *
 * ndn-cxx library is free software: you can redistribute it and/or modify it under the
 * terms of the GNU Lesser General Public License as published by the Free Software
 * Foundation, either version 3 of the License, or (at your option) any later version.
 *
 * ndn-cxx library is distributed in the hope that it will be useful, but WITHOUT ANY
 * WARRANTY; without even the implied warranty of MERCHANTABILITY or FITNESS FOR A
 * PARTICULAR PURPOSE.  See the GNU Lesser General Public License for more details.
 *
 * You should have received copies of the GNU General Public License and GNU Lesser
 * General Public License along with ndn-cxx, e.g., in COPYING.md file.  If not, see
 * <http://www.gnu.org/licenses/>.
 *
 * See AUTHORS.md for complete list of ndn-cxx authors and contributors.
 */

#ifndef NDN_CXX_MGMT_NFD_FACE_TRAITS_HPP
#define NDN_CXX_MGMT_NFD_FACE_TRAITS_HPP

#include "ndn-cxx/encoding/block.hpp"
#include "ndn-cxx/encoding/nfd-constants.hpp"

namespace ndn {
namespace nfd {

/**
 * \ingroup management
 * \brief provides getters and setters for face information fields
 * \tparam C the concrete subclass
 */
template<class C>
class FaceTraits
{
public:
  class Error : public tlv::Error
  {
  public:
    using tlv::Error::Error;
  };

  uint64_t
  getFaceId() const
  {
    return m_faceId;
  }

  C&
  setFaceId(uint64_t faceId)
  {
    m_wire.reset();
    m_faceId = faceId;
    return static_cast<C&>(*this);
  }

  const std::string&
  getRemoteUri() const
  {
    return m_remoteUri;
  }

  C&
  setRemoteUri(const std::string& remoteUri)
  {
    m_wire.reset();
    m_remoteUri = remoteUri;
    return static_cast<C&>(*this);
  }

  const std::string&
  getLocalUri() const
  {
    return m_localUri;
  }

  C&
  setLocalUri(const std::string& localUri)
  {
    m_wire.reset();
    m_localUri = localUri;
    return static_cast<C&>(*this);
  }

  FaceScope
  getFaceScope() const
  {
    return m_faceScope;
  }

  C&
  setFaceScope(FaceScope faceScope)
  {
    m_wire.reset();
    m_faceScope = faceScope;
    return static_cast<C&>(*this);
  }

  FacePersistency
  getFacePersistency() const
  {
    return m_facePersistency;
  }

  C&
  setFacePersistency(FacePersistency facePersistency)
  {
    m_wire.reset();
    m_facePersistency = facePersistency;
    return static_cast<C&>(*this);
  }

  LinkType
  getLinkType() const
  {
    return m_linkType;
  }

  C&
  setLinkType(LinkType linkType)
  {
    m_wire.reset();
    m_linkType = linkType;
    return static_cast<C&>(*this);
  }

  uint64_t
  getFlags() const
  {
    return m_flags;
  }

  C&
  setFlags(uint64_t flags)
  {
    m_wire.reset();
    m_flags = flags;
    return static_cast<C&>(*this);
  }

  bool
  getFlagBit(size_t bit) const
  {
    if (bit >= 64) {
      NDN_THROW(std::out_of_range("bit must be within range [0, 64)"));
    }
    return m_flags & (1 << bit);
  }

  C&
  setFlagBit(size_t bit, bool value)
  {
    if (bit >= 64) {
      NDN_THROW(std::out_of_range("bit must be within range [0, 64)"));
    }

    m_wire.reset();

    if (value) {
      m_flags |= (1 << bit);
    }
    else {
      m_flags &= ~(1 << bit);
    }

    return static_cast<C&>(*this);
  }

protected:
  FaceTraits()
    : m_faceId(INVALID_FACE_ID)
    , m_faceScope(FACE_SCOPE_NON_LOCAL)
    , m_facePersistency(FACE_PERSISTENCY_PERSISTENT)
    , m_linkType(LINK_TYPE_POINT_TO_POINT)
    , m_flags(0)
  {
  }

protected:
  uint64_t m_faceId;
  std::string m_remoteUri;
  std::string m_localUri;
  FaceScope m_faceScope;
  FacePersistency  m_facePersistency;
  LinkType m_linkType;
  uint64_t m_flags;

  mutable Block m_wire;
};

} // namespace nfd
} // namespace ndn

#endif // NDN_CXX_MGMT_NFD_FACE_TRAITS_HPP
